# Supplementary material for: Di-μ-chlorido-dichlorido­bis{8-[2-(di­methyl­amino)­ethyl­amino]­quinoline}dicadmium monohydrate
Source: Acta Crystallogr Sect E Struct Rep Online. 2013 Aug 14;69(Pt 9):m491–2. doi: 10.1107/S160053681302206X (PMC3884398; doi:10.1107/S160053681302206X)
Supplement: Supplementary file 1 [file e-69-0m491-sup1.cif]

##############################################################################
#                                                                            #
# This CIF contains the data in a paper accepted for publication in          #
# Acta Crystallographica Section E. It conforms to the requirements of       #
# Notes for Authors for Acta Crystallographica Section E, and has been       #
# peer reviewed under the auspices of the IUCr Commission on Journals.       #
#                                                                            #
# Full details of the Crystallographic Information File format               #
# are given in the paper "The Crystallographic Information File (CIF):       #
# a New Standard Archive File for Crystallography" by S. R. Hall, F. H.      #
# Allen and I. D. Brown [Acta Cryst. (1991), A47, 655-685].                  #
#                                                                            #
# The current version of the core CIF dictionary is obtainable from          #
# ftp://ftp.iucr.org/pub/cif_core.dic.                                       #
#                                                                            #
# Software is freely available for graphical display of the structure(s)     #
# in this CIF. For information consult the CIF software page                 #
# http://www.iucr.org/resources/cif/software.                                #
#                                                                            #
# This file may be used for bona fide research purposes within the           #
# scientific community so long as proper attribution is given to the journal # 
# article from which it was obtained.                                        #
#                                                                            #
##############################################################################
data_I
_audit_creation_method     SHELXL-97
_chemical_name_systematic
;
Di-\m-chlorido-dichloridobis{8-[2-(dimethylamino)ethylamino]quinoline}dicadmium
monohydrate
;
_chemical_name_common     ?
_chemical_formula_moiety     'C26 H34 Cd2 Cl4 N6, H2 O'
_chemical_formula_sum     'C26 H36 Cd2 Cl4 N6 O'
_chemical_formula_iupac     '[Cd2 Cl4 (C13 H17 N3)2], H2 O'
_chemical_formula_weight     815.21
_chemical_melting_point     ?
_symmetry_cell_setting     monoclinic
_symmetry_space_group_name_H-M     'C 2/c'
_symmetry_space_group_name_hall     '-C 2yc'
loop_
    _symmetry_equiv_pos_as_xyz
    'x, y, z'
    '-x, y, -z+1/2'
    'x+1/2, y+1/2, z'
    '-x+1/2, y+1/2, -z+1/2'
    '-x, -y, -z'
    'x, -y, z-1/2'
    '-x+1/2, -y+1/2, -z'
    'x+1/2, -y+1/2, z-1/2'
_cell_length_a     20.7162(3)
_cell_length_b     10.1590(2)
_cell_length_c     15.5574(3)
_cell_angle_alpha     90.00
_cell_angle_beta     107.3150(10)
_cell_angle_gamma     90.00
_cell_volume     3125.77(10)
_cell_formula_units_Z     4
_cell_measurement_reflns_used     3946
_cell_measurement_theta_min     3.60
_cell_measurement_theta_max     30.05
_cell_measurement_temperature     150(2)
_exptl_crystal_description     block
_exptl_crystal_colour     colourless
_exptl_crystal_size_max     0.22
_exptl_crystal_size_mid     0.22
_exptl_crystal_size_min     0.20
_exptl_crystal_density_diffrn     1.732
_exptl_crystal_density_meas     ?
_exptl_crystal_density_method     'not measured'
_exptl_crystal_F_000     1624
_exptl_absorpt_coefficient_mu     1.733
_exptl_absorpt_correction_type     multi-scan
_exptl_absorpt_process_details
;
(<i>DENZO</i> and <i>SCALEPACK</i>; Otwinowski & Minor, 1997)
;
_exptl_absorpt_correction_T_min     0.7017
_exptl_absorpt_correction_T_max     0.7231
_exptl_special_details     ?
_diffrn_ambient_temperature     150(2)
_diffrn_radiation_type     MoK\a
_diffrn_radiation_wavelength     0.71073
_diffrn_measurement_device_type     'Nonius KappaCCD'
_diffrn_measurement_method     'CCD slices, omega and phi scans'
_diffrn_detector_area_resol_mean     ?
_diffrn_reflns_number     7231
_diffrn_reflns_av_R_equivalents     0.0161
_diffrn_reflns_av_sigmaI/netI     0.0271
_diffrn_reflns_theta_min     3.60
_diffrn_reflns_theta_max     30.05
_diffrn_reflns_theta_full     25.00
_diffrn_measured_fraction_theta_max     0.921
_diffrn_measured_fraction_theta_full     0.985
_diffrn_reflns_limit_h_min     -27
_diffrn_reflns_limit_h_max     29
_diffrn_reflns_limit_k_min     -13
_diffrn_reflns_limit_k_max     12
_diffrn_reflns_limit_l_min     -20
_diffrn_reflns_limit_l_max     20
_diffrn_standards_number     0
_diffrn_standards_interval_count     .
_diffrn_standards_interval_time     .
_diffrn_standards_decay_%     ?
_refine_special_details
;
Refinement of <i>F</i>^2^ against ALL reflections. The weighted <i>R</i>-factor
<i>wR</i> and goodness of fit <i>S</i> are based on <i>F</i>^2^, conventional
<i>R</i>-factors <i>R</i> are based on <i>F</i>, with <i>F</i> set to zero for
negative <i>F</i>^2^. The threshold expression of <i>F</i>^2^ >
2\s(<i>F</i>^2^) is used only for calculating <i>R</i>-factors(gt) <i>etc</i>.
and is not relevant to the choice of reflections for refinement.
<i>R</i>-factors based on <i>F</i>^2^ are statistically about twice as large
as those based on <i>F</i>, and <i>R</i>- factors based on ALL data will be
even larger.
;
_reflns_number_total     4216
_reflns_number_gt     3946
_reflns_threshold_expression     I>2\s(I)
_refine_ls_structure_factor_coef     Fsqd
_refine_ls_matrix_type     full
_refine_ls_R_factor_all     0.0237
_refine_ls_R_factor_gt     0.0214
_refine_ls_wR_factor_gt     0.0520
_refine_ls_wR_factor_ref     0.0533
_refine_ls_goodness_of_fit_ref     1.056
_refine_ls_restrained_S_all     1.056
_refine_ls_number_reflns     4216
_refine_ls_number_parameters     183
_refine_ls_number_restraints     0
_refine_ls_hydrogen_treatment     mixed
_refine_ls_weighting_scheme     calc
_refine_ls_weighting_details
         'calc w=1/[\s^2^(Fo^2^)+(0.0199P)^2^+4.8395P] where P=(Fo^2^+2Fc^2^)/3'
_atom_sites_solution_hydrogens     geom
_atom_sites_solution_primary     direct
_atom_sites_solution_secondary     difmap
_refine_ls_shift/su_max     0.008
_refine_ls_shift/su_mean     0.001
_refine_diff_density_max     0.508
_refine_diff_density_min     -0.715
_refine_ls_extinction_method     none
_refine_ls_extinction_coef     ?
loop_
    _atom_type_symbol
    _atom_type_description
    _atom_type_scat_dispersion_real
    _atom_type_scat_dispersion_imag
    _atom_type_scat_source
    'C' 'C' 0.0033 0.0016
                         'International Tables Vol C Tables 4.2.6.8 and 6.1.1.4'
    'H' 'H' 0.0000 0.0000
                         'International Tables Vol C Tables 4.2.6.8 and 6.1.1.4'
    'N' 'N' 0.0061 0.0033
                         'International Tables Vol C Tables 4.2.6.8 and 6.1.1.4'
    'Cl' 'Cl' 0.1484 0.1585
                         'International Tables Vol C Tables 4.2.6.8 and 6.1.1.4'
    'Cd' 'Cd' -0.8075 1.2024
                         'International Tables Vol C Tables 4.2.6.8 and 6.1.1.4'
    'O' 'O' 0.0106 0.0060
                         'International Tables Vol C Tables 4.2.6.8 and 6.1.1.4'
_computing_data_collection     'COLLECT (Nonius, 2000)'
_computing_cell_refinement     'SCALEPACK (Otwinowski & Minor, 1997)'
_computing_data_reduction
                  '<i>DENZO</i> and <i>SCALEPACK</i> (Otwinowski & Minor, 1997)'
_computing_structure_solution     'SIR92 (Altomare <i>et al.</i>, 1994)'
_computing_structure_refinement     'SHELXL97 (Sheldrick, 2008)'
_computing_molecular_graphics
;
ORTEP-3 for Windows (Farrugia, 2012) and
Mercury (Macrae <i>et al.</i>, 2006)
;
_computing_publication_material
;
WinGX (Farrugia, 2012) and <i>ACD/Chemsketch</i> (Advanced Chemistry
Development, 2008)
;
loop_
    _atom_site_type_symbol
    _atom_site_label
    _atom_site_fract_x
    _atom_site_fract_y
    _atom_site_fract_z
    _atom_site_U_iso_or_equiv
    _atom_site_adp_type
    _atom_site_calc_flag
    _atom_site_refinement_flags
    _atom_site_occupancy
    _atom_site_symmetry_multiplicity
    _atom_site_disorder_assembly
    _atom_site_disorder_group
    C C1 0.12451(10) 0.41925(18) 0.06077(13) 0.0253(4) Uani d . 1 1 . .
    H H1 0.1339 0.4087 0.0050 0.030 Uiso calc R 1 1 . .
    C C2 0.12079(11) 0.54785(19) 0.09262(14) 0.0303(4) Uani d . 1 1 . .
    H H2 0.1289 0.6218 0.0599 0.036 Uiso calc R 1 1 . .
    C C3 0.10534(10) 0.56478(19) 0.17143(14) 0.0258(4) Uani d . 1 1 . .
    H H3 0.1006 0.6509 0.1926 0.031 Uiso calc R 1 1 . .
    C C4 0.09641(8) 0.45336(18) 0.22120(12) 0.0199(3) Uani d . 1 1 . .
    C C5 0.10348(8) 0.32726(17) 0.18565(11) 0.0167(3) Uani d . 1 1 . .
    C C6 0.09650(8) 0.21255(17) 0.23430(11) 0.0174(3) Uani d . 1 1 . .
    C C7 0.08071(9) 0.22509(19) 0.31363(12) 0.0215(3) Uani d . 1 1 . .
    H H7 0.0759 0.1485 0.3462 0.026 Uiso calc R 1 1 . .
    C C8 0.07154(9) 0.3509(2) 0.34740(12) 0.0249(4) Uani d . 1 1 . .
    H H8 0.0595 0.3577 0.4016 0.030 Uiso calc R 1 1 . .
    C C9 0.07972(9) 0.46252(19) 0.30298(12) 0.0233(4) Uani d . 1 1 . .
    H H9 0.0742 0.5464 0.3269 0.028 Uiso calc R 1 1 . .
    C C10 0.17837(9) 0.04031(19) 0.24198(12) 0.0226(3) Uani d . 1 1 . .
    H H10A 0.1810 -0.0031 0.2999 0.027 Uiso calc R 1 1 . .
    H H10B 0.2091 0.1173 0.2550 0.027 Uiso calc R 1 1 . .
    C C11 0.20163(9) -0.05516(18) 0.18250(13) 0.0224(3) Uani d . 1 1 . .
    H H11A 0.2484 -0.0834 0.2140 0.027 Uiso calc R 1 1 . .
    H H11B 0.1724 -0.1342 0.1723 0.027 Uiso calc R 1 1 . .
    C C12 0.21395(10) -0.1006(2) 0.03647(15) 0.0289(4) Uani d . 1 1 . .
    H H12A 0.2588 -0.1381 0.0652 0.043 Uiso calc R 1 1 . .
    H H12B 0.2129 -0.0623 -0.0217 0.043 Uiso calc R 1 1 . .
    H H12C 0.1797 -0.1700 0.0271 0.043 Uiso calc R 1 1 . .
    C C13 0.24979(9) 0.10901(19) 0.10403(15) 0.0259(4) Uani d . 1 1 . .
    H H13A 0.2404 0.1794 0.1417 0.039 Uiso calc R 1 1 . .
    H H13B 0.2470 0.1442 0.0444 0.039 Uiso calc R 1 1 . .
    H H13C 0.2953 0.0740 0.1322 0.039 Uiso calc R 1 1 . .
    N N1 0.11566(7) 0.31225(14) 0.10437(10) 0.0184(3) Uani d . 1 1 . .
    N N2 0.10774(7) 0.08637(14) 0.19907(10) 0.0176(3) Uani d . 1 1 . .
    H H2A 0.0780 0.0256 0.2111 0.021 Uiso calc R 1 1 . .
    N N3 0.19961(7) 0.00256(15) 0.09472(10) 0.0191(3) Uani d . 1 1 . .
    Cl Cl1 -0.04043(2) 0.14862(4) -0.01821(3) 0.01998(9) Uani d . 1 1 . .
    Cl Cl2 0.11929(2) 0.17411(5) -0.10028(3) 0.02352(9) Uani d . 1 1 . .
    Cd Cd1 0.088388(5) 0.096714(11) 0.037735(7) 0.01464(5) Uani d . 1 1 . .
    O O1 0.0000 -0.0595(2) 0.2500 0.0243(4) Uani d S 1 2 . .
    H H1O -0.0257(15) -0.110(3) 0.209(2) 0.050(8) Uiso d . 1 1 . .
loop_
    _atom_site_aniso_label
    _atom_site_aniso_U_11
    _atom_site_aniso_U_22
    _atom_site_aniso_U_33
    _atom_site_aniso_U_12
    _atom_site_aniso_U_13
    _atom_site_aniso_U_23
    C1 0.0340(10) 0.0211(9) 0.0220(9) -0.0026(7) 0.0102(7) 0.0035(7)
    C2 0.0416(11) 0.0174(9) 0.0299(10) -0.0025(8) 0.0078(8) 0.0049(8)
    C3 0.0274(9) 0.0161(8) 0.0301(10) 0.0012(7) 0.0025(7) -0.0012(7)
    C4 0.0157(7) 0.0201(8) 0.0213(8) -0.0023(6) 0.0016(6) -0.0034(7)
    C5 0.0123(7) 0.0187(8) 0.0176(8) -0.0018(6) 0.0022(6) -0.0005(6)
    C6 0.0132(7) 0.0188(8) 0.0194(8) -0.0042(6) 0.0036(6) -0.0024(6)
    C7 0.0205(8) 0.0258(9) 0.0180(8) -0.0053(7) 0.0053(6) -0.0014(7)
    C8 0.0222(9) 0.0329(10) 0.0197(8) -0.0049(7) 0.0065(7) -0.0080(7)
    C9 0.0206(8) 0.0241(9) 0.0237(8) -0.0019(7) 0.0043(6) -0.0090(7)
    C10 0.0212(8) 0.0249(9) 0.0200(8) 0.0021(7) 0.0036(6) 0.0059(7)
    C11 0.0198(8) 0.0190(8) 0.0277(9) 0.0033(6) 0.0061(7) 0.0064(7)
    C12 0.0234(9) 0.0287(10) 0.0373(11) 0.0049(7) 0.0133(8) -0.0030(8)
    C13 0.0146(8) 0.0265(9) 0.0354(11) -0.0024(7) 0.0055(7) 0.0075(8)
    N1 0.0198(7) 0.0167(7) 0.0185(7) -0.0018(5) 0.0056(5) 0.0009(5)
    N2 0.0170(7) 0.0161(7) 0.0204(7) -0.0025(5) 0.0066(5) 0.0002(5)
    N3 0.0159(6) 0.0185(7) 0.0239(7) -0.0006(5) 0.0072(5) 0.0019(6)
    Cl1 0.01501(17) 0.01287(18) 0.0307(2) 0.00086(13) 0.00476(15) -0.00112(15)
    Cl2 0.0249(2) 0.0277(2) 0.01924(19) -0.00542(16) 0.00846(16) 0.00022(16)
    Cd1 0.01324(7) 0.01439(7) 0.01632(7) -0.00110(4) 0.00444(5) -0.00040(4)
    O1 0.0240(9) 0.0220(9) 0.0242(9) 0.000 0.0028(7) 0.000
_geom_special_details
;
All s.u.'s (except the s.u. in the dihedral angle between two l.s. planes) are
estimated using the full covariance matrix. The cell s.u.'s are taken into
account individually in the estimation of s.u.'s in distances, angles and
torsion angles; correlations between s.u.'s in cell parameters are only used
when they are defined by crystal symmetry. An approximate (isotropic)
treatment of cell s.u.'s is used for estimating s.u.'s involving l.s. planes.
;
loop_
    _geom_bond_atom_site_label_1
    _geom_bond_atom_site_label_2
    _geom_bond_site_symmetry_2
    _geom_bond_distance
    _geom_bond_publ_flag
    C1 N1 . 1.323(2) ?
    C1 C2 . 1.408(3) ?
    C1 H1 . 0.9500 ?
    C2 C3 . 1.367(3) ?
    C2 H2 . 0.9500 ?
    C3 C4 . 1.414(3) ?
    C3 H3 . 0.9500 ?
    C4 C9 . 1.417(3) ?
    C4 C5 . 1.420(2) ?
    C5 N1 . 1.369(2) ?
    C5 C6 . 1.420(2) ?
    C6 C7 . 1.374(2) ?
    C6 N2 . 1.440(2) ?
    C7 C8 . 1.416(3) ?
    C7 H7 . 0.9500 ?
    C8 C9 . 1.365(3) ?
    C8 H8 . 0.9500 ?
    C9 H9 . 0.9500 ?
    C10 N2 . 1.491(2) ?
    C10 C11 . 1.515(3) ?
    C10 H10A . 0.9900 ?
    C10 H10B . 0.9900 ?
    C11 N3 . 1.475(2) ?
    C11 H11A . 0.9900 ?
    C11 H11B . 0.9900 ?
    C12 N3 . 1.472(2) ?
    C12 H12A . 0.9800 ?
    C12 H12B . 0.9800 ?
    C12 H12C . 0.9800 ?
    C13 N3 . 1.477(2) ?
    C13 H13A . 0.9800 ?
    C13 H13B . 0.9800 ?
    C13 H13C . 0.9800 ?
    N1 Cd1 . 2.4166(15) ?
    N2 Cd1 . 2.4234(15) ?
    N2 H2A . 0.9300 ?
    N3 Cd1 . 2.4070(14) ?
    Cl1 Cd1 . 2.6028(4) ?
    Cl1 Cd1 5 2.6667(4) ?
    Cl2 Cd1 . 2.5410(4) ?
    Cd1 Cl1 5 2.6667(4) ?
    O1 H1O . 0.87(3) ?
loop_
    _geom_angle_atom_site_label_1
    _geom_angle_atom_site_label_2
    _geom_angle_atom_site_label_3
    _geom_angle_site_symmetry_1
    _geom_angle_site_symmetry_3
    _geom_angle
    _geom_angle_publ_flag
    N1 C1 C2 . . 123.49(18) ?
    N1 C1 H1 . . 118.3 ?
    C2 C1 H1 . . 118.3 ?
    C3 C2 C1 . . 118.98(18) ?
    C3 C2 H2 . . 120.5 ?
    C1 C2 H2 . . 120.5 ?
    C2 C3 C4 . . 119.60(17) ?
    C2 C3 H3 . . 120.2 ?
    C4 C3 H3 . . 120.2 ?
    C3 C4 C9 . . 123.05(17) ?
    C3 C4 C5 . . 117.60(16) ?
    C9 C4 C5 . . 119.33(17) ?
    N1 C5 C4 . . 121.92(15) ?
    N1 C5 C6 . . 118.47(15) ?
    C4 C5 C6 . . 119.60(16) ?
    C7 C6 C5 . . 119.48(16) ?
    C7 C6 N2 . . 122.22(16) ?
    C5 C6 N2 . . 118.29(15) ?
    C6 C7 C8 . . 120.74(17) ?
    C6 C7 H7 . . 119.6 ?
    C8 C7 H7 . . 119.6 ?
    C9 C8 C7 . . 120.77(17) ?
    C9 C8 H8 . . 119.6 ?
    C7 C8 H8 . . 119.6 ?
    C8 C9 C4 . . 120.02(17) ?
    C8 C9 H9 . . 120.0 ?
    C4 C9 H9 . . 120.0 ?
    N2 C10 C11 . . 112.06(14) ?
    N2 C10 H10A . . 109.2 ?
    C11 C10 H10A . . 109.2 ?
    N2 C10 H10B . . 109.2 ?
    C11 C10 H10B . . 109.2 ?
    H10A C10 H10B . . 107.9 ?
    N3 C11 C10 . . 112.61(14) ?
    N3 C11 H11A . . 109.1 ?
    C10 C11 H11A . . 109.1 ?
    N3 C11 H11B . . 109.1 ?
    C10 C11 H11B . . 109.1 ?
    H11A C11 H11B . . 107.8 ?
    N3 C12 H12A . . 109.5 ?
    N3 C12 H12B . . 109.5 ?
    H12A C12 H12B . . 109.5 ?
    N3 C12 H12C . . 109.5 ?
    H12A C12 H12C . . 109.5 ?
    H12B C12 H12C . . 109.5 ?
    N3 C13 H13A . . 109.5 ?
    N3 C13 H13B . . 109.5 ?
    H13A C13 H13B . . 109.5 ?
    N3 C13 H13C . . 109.5 ?
    H13A C13 H13C . . 109.5 ?
    H13B C13 H13C . . 109.5 ?
    C1 N1 C5 . . 118.28(15) ?
    C1 N1 Cd1 . . 125.10(12) ?
    C5 N1 Cd1 . . 114.41(11) ?
    C6 N2 C10 . . 110.93(14) ?
    C6 N2 Cd1 . . 111.09(10) ?
    C10 N2 Cd1 . . 108.36(10) ?
    C6 N2 H2A . . 108.8 ?
    C10 N2 H2A . . 108.8 ?
    Cd1 N2 H2A . . 108.8 ?
    C12 N3 C11 . . 109.36(15) ?
    C12 N3 C13 . . 108.44(15) ?
    C11 N3 C13 . . 112.03(14) ?
    C12 N3 Cd1 . . 113.73(11) ?
    C11 N3 Cd1 . . 105.02(10) ?
    C13 N3 Cd1 . . 108.29(11) ?
    Cd1 Cl1 Cd1 . 5 99.142(13) ?
    N3 Cd1 N1 . . 97.25(5) ?
    N3 Cd1 N2 . . 75.88(5) ?
    N1 Cd1 N2 . . 69.48(5) ?
    N3 Cd1 Cl2 . . 88.85(4) ?
    N1 Cd1 Cl2 . . 89.81(4) ?
    N2 Cd1 Cl2 . . 152.01(4) ?
    N3 Cd1 Cl1 . . 167.81(4) ?
    N1 Cd1 Cl1 . . 92.60(4) ?
    N2 Cd1 Cl1 . . 101.08(4) ?
    Cl2 Cd1 Cl1 . . 98.388(14) ?
    N3 Cd1 Cl1 . 5 87.36(4) ?
    N1 Cd1 Cl1 . 5 158.02(4) ?
    N2 Cd1 Cl1 . 5 91.07(3) ?
    Cl2 Cd1 Cl1 . 5 111.836(14) ?
    Cl1 Cd1 Cl1 . 5 80.858(13) ?
loop_
    _geom_hbond_atom_site_label_D
    _geom_hbond_atom_site_label_H
    _geom_hbond_atom_site_label_A
    _geom_hbond_site_symmetry_A
    _geom_hbond_distance_DH
    _geom_hbond_distance_HA
    _geom_hbond_distance_DA
    _geom_hbond_angle_DHA
    N2 H2A O1 . 0.93 2.08 2.9765(17) 162.9
    O1 H1O Cl2 5 0.87(3) 2.26(3) 3.0758(9) 158(3)
data_New_Global_Publ_Block
_journal_date_recd_electronic     2013-07-22
_journal_date_accepted     2013-08-07
_journal_name_full     'Acta Crystallographica, Section E'
_journal_year     2013
_journal_volume     69
_journal_issue      9
_journal_page_first     m491
_journal_page_last     m492
_journal_paper_category     QM
_journal_paper_doi     10.1107/S160053681302206X
_journal_coeditor_code     WM2762
_publ_contact_author_name     'Al-Sudani, Abdul-Razak H.'
_publ_contact_author_address
;
Department of Chemistry
College of Science for Women
Baghdad University
Baghdad
Iraq
;
_publ_contact_author_email     alsudani@uobaghdad.edu.iq
_publ_contact_author_fax     ?
_publ_contact_author_phone     ?
_publ_section_title
;
Di-\m-chlorido-dichloridobis{8-[2-(dimethylamino)ethylamino]quinoline}dicadmium
monohydrate
;
loop_
    _publ_author_name
    _publ_author_footnote
    _publ_author_address
    'Al-Sudani, Abdul-Razak H.' .
;
Department of Chemistry,
College of Science for Women,
Baghdad University,
Baghdad
Iraq
;
    'Kariuki, Benson M.' .
;
School of Chemistry
Cardiff University, Main Building
Park Place
Cardiff CF10 3AT
Wales
;
_iucr_refine_instructions_details
;
TITL pge1217 in C 2/c
CELL  0.71073  20.7162  10.1590  15.5574   90.000  107.315   90.000
ZERR     4.00   0.0003   0.0002   0.0003    0.000    0.001    0.000
LATT   7
SYMM  - X,   Y, 1/2 - Z
SFAC  C    H    N    CL   CD   O
UNIT  104  144  24   16   8    4
MERG   2
OMIT     1   1   0
OMIT     2   0   0
OMIT    -2   0   2
OMIT    -1   1   1
eqiv $1 -x, -y, -z
htab n2 o1
htab o1 cl2_$1
FMAP   2
PLAN   10
SIZE     0.20   0.22   0.22
ACTA    50.00
BOND   $H
L.S.   4
TEMP  -123.00
WGHT    0.019900    4.839500
FVAR       0.33280
C1    1    0.124513    0.419248    0.060773    11.00000    0.03398    0.02109 =
         0.02197    0.00350    0.01016   -0.00265
AFIX  43
H1    2    0.133884    0.408740    0.004990    11.00000   -1.20000
AFIX   0
C2    1    0.120792    0.547852    0.092624    11.00000    0.04160    0.01745 =
         0.02991    0.00486    0.00782   -0.00246
AFIX  43
H2    2    0.128893    0.621751    0.059860    11.00000   -1.20000
AFIX   0
C3    1    0.105342    0.564777    0.171433    11.00000    0.02737    0.01611 =
         0.03006   -0.00122    0.00246    0.00118
AFIX  43
H3    2    0.100631    0.650868    0.192643    11.00000   -1.20000
AFIX   0
C4    1    0.096414    0.453359    0.221197    11.00000    0.01571    0.02009 =
         0.02133   -0.00342    0.00165   -0.00232
C5    1    0.103482    0.327263    0.185646    11.00000    0.01232    0.01867 =
         0.01762   -0.00048    0.00217   -0.00183
C6    1    0.096501    0.212551    0.234302    11.00000    0.01316    0.01876 =
         0.01944   -0.00240    0.00358   -0.00419
C7    1    0.080713    0.225088    0.313632    11.00000    0.02047    0.02584 =
         0.01799   -0.00140    0.00534   -0.00529
AFIX  43
H7    2    0.075894    0.148491    0.346211    11.00000   -1.20000
AFIX   0
C8    1    0.071539    0.350906    0.347402    11.00000    0.02220    0.03289 =
         0.01970   -0.00799    0.00654   -0.00487
AFIX  43
H8    2    0.059550    0.357679    0.401616    11.00000   -1.20000
AFIX   0
C9    1    0.079719    0.462524    0.302979    11.00000    0.02061    0.02415 =
         0.02373   -0.00899    0.00433   -0.00190
AFIX  43
H9    2    0.074223    0.546406    0.326872    11.00000   -1.20000
AFIX   0
C10   1    0.178367    0.040311    0.241977    11.00000    0.02123    0.02487 =
         0.01999    0.00589    0.00360    0.00211
AFIX  23
H10A  2    0.181035   -0.003135    0.299894    11.00000   -1.20000
H10B  2    0.209070    0.117266    0.255003    11.00000   -1.20000
AFIX   0
C11   1    0.201629   -0.055155    0.182496    11.00000    0.01985    0.01897 =
         0.02767    0.00638    0.00606    0.00328
AFIX  23
H11A  2    0.248442   -0.083445    0.213957    11.00000   -1.20000
H11B  2    0.172396   -0.134233    0.172300    11.00000   -1.20000
AFIX   0
C12   1    0.213953   -0.100587    0.036466    11.00000    0.02344    0.02866 =
         0.03726   -0.00299    0.01325    0.00487
AFIX 137
H12A  2    0.258768   -0.138140    0.065224    11.00000   -1.50000
H12B  2    0.212935   -0.062281   -0.021736    11.00000   -1.50000
H12C  2    0.179701   -0.169992    0.027137    11.00000   -1.50000
AFIX   0
C13   1    0.249789    0.109008    0.104031    11.00000    0.01456    0.02648 =
         0.03535    0.00746    0.00546   -0.00243
AFIX 137
H13A  2    0.240363    0.179409    0.141660    11.00000   -1.50000
H13B  2    0.247028    0.144213    0.044394    11.00000   -1.50000
H13C  2    0.295273    0.074032    0.132215    11.00000   -1.50000
AFIX   0
N1    3    0.115656    0.312251    0.104374    11.00000    0.01983    0.01672 =
         0.01845    0.00091    0.00556   -0.00177
N2    3    0.107745    0.086367    0.199075    11.00000    0.01703    0.01605 =
         0.02041    0.00024    0.00664   -0.00252
AFIX  13
H2A   2    0.077994    0.025596    0.211124    11.00000   -1.20000
AFIX   0
N3    3    0.199611    0.002562    0.094725    11.00000    0.01586    0.01850 =
         0.02391    0.00193    0.00719   -0.00056
CL1   4   -0.040432    0.148617   -0.018208    11.00000    0.01501    0.01287 =
         0.03072   -0.00112    0.00476    0.00086
CL2   4    0.119292    0.174109   -0.100282    11.00000    0.02486    0.02771 =
         0.01924    0.00022    0.00846   -0.00542
CD1   5    0.088388    0.096714    0.037735    11.00000    0.01324    0.01439 =
         0.01632   -0.00040    0.00444   -0.00110
O1    6    0.000000   -0.059542    0.250000    10.50000    0.02398    0.02199 =
         0.02415    0.00000    0.00279    0.00000
H1O   2   -0.025663   -0.110035    0.208935    11.00000    0.05028
HKLF 4
END
;
