# Supplementary material for: Di-μ-chlorido-dichlorido­bis{8-[2-(di­methyl­amino)­ethyl­amino]­quinoline}dicadmium monohydrate
Source: Acta Crystallogr Sect E Struct Rep Online. 2013 Aug 14;69(Pt 9):m491–2. doi: 10.1107/S160053681302206X (PMC3884398; doi:10.1107/S160053681302206X)
Supplement: Supplementary file 2 [file e-69-0m491-Isup2.hkl]

#
# h,k,l, Fc-squared, Fo-squared, sigma(Fo-squared) and status flag
#
data_I
_shelx_title ' pge1217 in C 2/c'
_shelx_refln_list_code          4
_shelx_F_calc_maximum      336.28
_exptl_crystal_F_000      1624.00
_reflns_d_resolution_high  0.7097
 
loop_
 _symmetry_equiv_pos_as_xyz
 'x, y, z'
 '-x, y, -z+1/2'
 'x+1/2, y+1/2, z'
 '-x+1/2, y+1/2, -z+1/2'
 '-x, -y, -z'
 'x, -y, z-1/2'
 '-x+1/2, -y+1/2, -z'
 'x+1/2, -y+1/2, z-1/2'
 
_cell_length_a    20.7162
_cell_length_b    10.1590
_cell_length_c    15.5574
_cell_angle_alpha  90.000
_cell_angle_beta  107.315
_cell_angle_gamma  90.000
 
_shelx_F_squared_multiplier     1.000
 
loop_
 _refln_index_h
 _refln_index_k
 _refln_index_l
 _refln_F_squared_calc
 _refln_F_squared_meas
 _refln_F_squared_sigma
 _refln_observed_status
   8   0   0      126.50      144.46      5.42 o
  12   0   0    10269.11    11025.19    275.38 o
  14   0   0    11479.25    11436.91    288.02 o
  16   0   0    17234.69    17534.12    430.68 o
  18   0   0    14218.94    14816.42    381.02 o
  20   0   0     1041.36      987.76     50.56 o
  22   0   0    10098.36    10563.81    294.34 o
  24   0   0    21760.90    23002.93    631.12 o
  26   0   0      161.87       59.59     38.82 o
   3   1   0     3082.93     3062.90     44.04 o
   5   1   0     1505.11     1919.05     24.78 o
   7   1   0    46996.49    44760.52    820.36 o
   9   1   0     2317.93     2143.02     31.86 o
  11   1   0    29778.46    29126.70    422.22 o
  13   1   0      963.43     1004.01     34.76 o
  15   1   0     4706.70     4687.68    109.25 o
  17   1   0    21819.48    22501.73    435.57 o
  19   1   0     1028.15     1049.41     38.29 o
  21   1   0     6436.60     6490.48    144.61 o
  23   1   0    13654.76    13487.74    287.63 o
  25   1   0     3064.84     3020.81    148.07 o
  27   1   0     2373.61     2031.40    316.91 o
   0   2   0    49411.91    43070.56   1349.82 o
   2   2   0     5076.56     5028.94     67.10 o
   4   2   0      140.16      163.68     20.77 o
   6   2   0     1558.64     1395.83     21.35 o
   8   2   0     6258.17     6466.49     83.98 o
  10   2   0    17258.13    17740.42    465.44 o
  12   2   0     9254.97     8983.34    118.97 o
  14   2   0     1577.14     1662.09     32.76 o
  16   2   0     1810.58     1832.16     34.86 o
  18   2   0     4297.46     4550.15     89.84 o
  20   2   0      899.73      936.71     37.34 o
  22   2   0     1622.93     1705.60     57.84 o
  24   2   0      410.96      324.39     33.77 o
  26   2   0     1001.03      982.45    265.45 o
   1   3   0    47047.21    44230.90    631.49 o
   3   3   0     2494.92     2730.15     47.44 o
   5   3   0    34667.21    34120.50    445.77 o
   7   3   0      688.79      756.70     30.25 o
   9   3   0      860.18      942.40     23.48 o
  11   3   0     1087.03     1053.12     62.75 o
  13   3   0     1315.27     1289.70     78.55 o
  15   3   0     6089.76     6368.66    227.98 o
  17   3   0     1694.20     1687.76    111.96 o
  19   3   0      793.37      795.62     29.34 o
  21   3   0      294.47      304.56     43.34 o
  23   3   0     6690.75     6879.79    178.85 o
  25   3   0     2673.13     2483.29    173.81 o
   2   4   0    20595.41    20114.93    250.07 o
   4   4   0     7518.42     7299.22    105.17 o
   6   4   0    52696.64    52002.13    835.30 o
   8   4   0      102.16      187.36     24.83 o
  10   4   0     1555.36     1521.13     26.65 o
  12   4   0     4516.43     4674.57     67.90 o
  14   4   0     2172.85     2256.32     39.73 o
  16   4   0    11478.14    11332.90    359.80 o
  18   4   0     5307.18     5549.25    369.73 o
  20   4   0      213.92      185.09     26.65 o
  22   4   0     6964.01     7250.85    178.88 o
  24   4   0     7573.05     7399.62    297.97 o
   1   5   0    37806.74    37835.24    545.22 o
   3   5   0      522.10      592.57     32.50 o
   5   5   0    42901.84    43006.16    654.15 o
   7   5   0    32709.37    31336.16    419.04 o
   9   5   0     3575.77     3681.68     81.71 o
  11   5   0    36351.48    36082.84    486.72 o
  13   5   0    17020.06    16634.85    337.68 o
  15   5   0     9263.90     9491.18    149.88 o
  17   5   0    24290.31    24341.01    471.31 o
  19   5   0     1086.83     1086.88     93.90 o
  21   5   0     5941.67     6318.77    163.25 o
  23   5   0    10533.90    10920.33    400.89 o
   0   6   0    15945.32    16516.23    327.03 o
   2   6   0     1409.29     1593.33     28.02 o
   4   6   0     8868.52     9093.02    191.41 o
   6   6   0    36250.88    36928.81    494.25 o
   8   6   0      784.37      780.98     95.71 o
  10   6   0    23880.84    23987.98    358.45 o
  12   6   0    48409.38    48595.35   1127.71 o
  14   6   0     3455.73     3482.45     65.91 o
  16   6   0    14670.93    14878.72    309.69 o
  18   6   0    10411.12    11017.06    302.47 o
  20   6   0      721.55      674.62     74.04 o
  22   6   0     8091.64     8238.27    382.37 o
   1   7   0      881.96      954.42     23.18 o
   3   7   0      196.84      213.10     18.06 o
   5   7   0     9156.31     9438.88    154.41 o
   7   7   0     6625.22     6729.65    115.28 o
   9   7   0     2072.09     2132.63     47.85 o
  11   7   0    23109.54    22879.23    450.54 o
  13   7   0    15669.08    15889.06    286.22 o
  15   7   0       50.24       28.89     12.64 o
  17   7   0     3166.71     3169.14    112.86 o
  19   7   0      268.48      278.99     33.41 o
  21   7   0      487.44      578.75     86.68 o
   0   8   0     2869.13     2844.82     87.21 o
   2   8   0        2.88       24.38     17.61 o
   4   8   0     9139.30     9092.03    170.74 o
   6   8   0       10.04       23.99     11.84 o
   8   8   0     8951.49     8856.15    190.06 o
  10   8   0     4132.78     4252.61     93.00 o
  12   8   0     1651.68     1689.31     45.14 o
  14   8   0     1319.64     1326.35     48.76 o
  16   8   0     1405.98     1496.99     69.52 o
  18   8   0     4060.68     4087.38    138.14 o
  20   8   0       80.34       60.49     54.17 o
   1   9   0     9790.79     9517.31    176.82 o
   3   9   0     1196.79     1271.87     74.04 o
   5   9   0    22372.04    22460.41    448.30 o
   7   9   0    16270.73    16154.51    395.47 o
   9   9   0     2869.22     2826.89    226.63 o
  11   9   0    21689.21    23010.15    474.02 o
  13   9   0     8217.44     8227.13    204.96 o
  15   9   0     2251.57     2165.13     71.33 o
  17   9   0    11196.44    11584.08    371.99 o
  19   9   0      367.97      303.37     46.95 o
   0  10   0     7214.87     7229.44    295.25 o
   2  10   0        8.55       31.60     18.96 o
   4  10   0     9137.81     8603.95    538.57 o
   6  10   0    19639.99    19877.12    711.48 o
   8  10   0        5.05       46.95     16.25 o
  10  10   0    15048.49    15724.73    343.10 o
  12  10   0    17066.47    18117.39    394.56 o
  14  10   0      893.41      858.65     42.44 o
  16  10   0     5426.76     5591.60    225.72 o
  18  10   0     5303.55     5349.62    303.37 o
   1  11   0     9045.67     9652.80    262.74 o
   3  11   0     2245.46     2283.41     90.29 o
   5  11   0    20288.86    20916.35    530.00 o
   7  11   0     6471.86     6536.92    208.57 o
   9  11   0     5486.79     5670.15    176.06 o
  11  11   0    12849.25    13220.11    325.94 o
  13  11   0     3691.48     3805.68    136.34 o
  15  11   0      524.18      439.71     50.56 o
  17  11   0     5139.37     4480.14    293.44 o
   0  12   0     6996.86     7244.79    278.09 o
   2  12   0      916.92      894.76     55.98 o
   4  12   0     2958.94     3034.61    119.18 o
   6  12   0     3013.50     2966.90    120.99 o
   8  12   0      143.56      186.00     49.66 o
  10  12   0     1935.41     1990.87     97.51 o
  12  12   0        9.97       21.67     35.21 o
   1  13   0     1583.14     1430.18     81.26 o
   3  13   0      362.04      330.46     69.52 o
   5  13   0        5.63       12.64     34.31 o
   9  13   0       29.89       24.38     37.02 o
  11  13   0      458.01      366.57     74.04 o
 -27   1   1     2016.23     1784.11    164.33 o
 -25   1   1     5439.51     5569.21    279.44 o
 -23   1   1        4.35       15.90     28.44 o
 -21   1   1     2432.42     2535.61    175.16 o
 -19   1   1       41.65       24.27     19.86 o
 -17   1   1     7506.52     7523.61    163.87 o
 -15   1   1     8915.49     9061.78    128.09 o
 -13   1   1     3776.55     3999.54     62.88 o
 -11   1   1     5792.56     5860.19     83.98 o
  -9   1   1    17416.37    17883.35    237.80 o
  -7   1   1    36848.67    35911.15    578.08 o
  -5   1   1     4786.24     4669.17     57.12 o
  -3   1   1    48589.20    45116.51   1442.82 o
   3   1   1    34528.54    31950.22    513.91 o
   5   1   1    62327.59    61201.49   1394.96 o
   9   1   1    12367.24    11471.86    219.40 o
  11   1   1    13319.57    14015.33    297.95 o
  13   1   1    27379.20    27357.37    403.51 o
  15   1   1      193.97      205.47     41.53 o
  17   1   1       70.53      148.90     18.06 o
  19   1   1      589.76      529.95     28.36 o
  21   1   1       29.81       40.02     18.83 o
  23   1   1      222.24      184.63     25.80 o
  25   1   1     1212.00     1121.14     54.27 o
 -26   2   1    12331.42    12044.58    354.10 o
 -24   2   1     3412.72     3724.20    138.14 o
 -22   2   1     3241.72     3238.52     87.93 o
 -20   2   1    11276.36    11752.43    228.19 o
 -18   2   1     1442.45     1435.28     30.19 o
 -16   2   1    25975.81    26114.05    633.38 o
 -14   2   1    45910.36    45964.98    856.45 o
 -12   2   1       28.80       80.26     44.69 o
 -10   2   1    44335.14    44463.19   1092.50 o
  -8   2   1    83758.20    79727.89   2538.93 o
  -6   2   1    19615.30    19875.12    262.73 o
  -4   2   1    59532.74    54871.33   1739.87 o
   0   2   1      271.37      368.02      9.93 o
   2   2   1    53501.39    49895.51   1595.41 o
   4   2   1    38561.42    36698.21    478.42 o
   6   2   1    80092.02    76492.84   2402.59 o
   8   2   1   110057.01   103236.57   2327.53 o
  10   2   1    24049.87    24019.72    300.29 o
  12   2   1    25947.77    25230.45    478.53 o
  14   2   1    26768.05    28215.71    411.72 o
  16   2   1     2698.10     2760.14     46.89 o
  18   2   1     1758.65     1695.82     32.76 o
  20   2   1     3994.09     3804.90    190.51 o
  22   2   1      134.47      150.67     24.16 o
  24   2   1     3484.52     3623.65    130.02 o
  26   2   1     2998.43     2960.58    198.64 o
 -25   3   1    11766.68    11871.39    364.02 o
 -23   3   1       76.46       54.87     25.73 o
 -21   3   1    10329.62    10741.35    316.91 o
 -19   3   1    10373.13    10351.39    780.10 o
 -17   3   1     2922.26     3034.26     91.64 o
 -15   3   1    37715.59    38176.89    881.22 o
 -13   3   1    27470.36    27313.88    445.28 o
 -11   3   1    17423.80    17928.14    244.16 o
  -9   3   1    42442.37    41483.80    545.58 o
  -7   3   1    27377.26    27255.88    360.70 o
  -5   3   1    30934.15    29382.57    389.18 o
  -1   3   1     7121.43     6954.60     99.28 o
   1   3   1    24235.17    23177.62    307.73 o
   3   3   1    52005.43    48966.15    703.49 o
   5   3   1      627.09      652.45     13.36 o
   7   3   1    60907.16    58105.10    914.86 o
   9   3   1    50407.40    49142.74    909.40 o
  11   3   1     1058.09     1178.29     19.74 o
  13   3   1    38443.99    38294.76    566.38 o
  15   3   1    13836.66    14256.50    223.54 o
  17   3   1       92.90       74.55     20.77 o
  19   3   1    22039.33    22188.92    400.94 o
  21   3   1     6087.30     6558.64    288.92 o
  23   3   1     2587.54     2798.58    234.75 o
  25   3   1     8468.88     8336.38    443.32 o
 -24   4   1     2676.63     2564.66    123.24 o
 -22   4   1       10.20       13.21     21.02 o
 -20   4   1     9088.35     8998.18    182.30 o
 -18   4   1    16274.14    16388.09    646.47 o
 -16   4   1       94.51      278.99     25.28 o
 -14   4   1    45338.61    45834.30   1045.55 o
 -12   4   1    10324.45    10567.46    140.18 o
 -10   4   1    19203.13    19363.96    242.44 o
  -8   4   1    26094.11    25894.26    317.91 o
  -6   4   1     3818.25     3317.11     52.74 o
  -2   4   1    23887.54    23809.22    317.35 o
   0   4   1    12903.77    12701.87    159.22 o
   2   4   1    27848.67    27939.86    346.96 o
   4   4   1     4883.67     4810.44     72.36 o
   6   4   1     1616.07     1948.37     33.41 o
   8   4   1     3120.66     3014.70     45.07 o
  10   4   1     7352.66     7317.42    109.05 o
  12   4   1     1112.27     1081.78     40.18 o
  14   4   1     4141.20     4362.99     66.30 o
  16   4   1     1421.00     1439.06     38.14 o
  18   4   1     4093.70     4306.60     91.61 o
  20   4   1    17469.04    18686.68    798.15 o
  22   4   1     1005.18      916.35     50.03 o
  24   4   1     2060.77     2201.11    116.48 o
 -23   5   1      328.83      252.70     49.21 o
 -21   5   1     1622.86     1674.36     65.95 o
 -19   5   1     1697.04     1612.32     53.46 o
 -17   5   1     1815.48     1778.69     39.73 o
 -15   5   1     1728.36     1794.04     47.85 o
 -13   5   1      397.97      364.77     16.25 o
 -11   5   1     1645.78     2051.69    111.51 o
  -9   5   1      540.30      675.89    103.38 o
  -7   5   1    13677.74    13924.11    194.44 o
  -5   5   1    26469.97    26300.89    350.92 o
  -3   5   1     5838.01     5931.44    155.30 o
  -1   5   1     2555.40     2886.93     45.95 o
   1   5   1      337.76      478.34     14.69 o
   3   5   1      218.99      210.02     17.61 o
   5   5   1     2291.76     2126.74     37.06 o
   7   5   1     9537.05     9403.80    137.26 o
   9   5   1       19.29       46.70      6.66 o
  11   5   1      160.92      169.27      9.24 o
  13   5   1        2.40       40.63      7.22 o
  15   5   1      218.13      246.49      9.93 o
  17   5   1     2435.88     2467.10     64.93 o
  19   5   1     9075.78     9452.84    753.46 o
  21   5   1     1772.41     1867.56     92.41 o
  23   5   1     1355.66     1368.79    246.49 o
 -22   6   1       22.74      100.46     40.18 o
 -20   6   1     3601.29     3687.69    117.72 o
 -18   6   1       48.17       85.77     25.28 o
 -16   6   1     5233.75     5242.18    105.64 o
 -14   6   1     7265.87     7284.52    131.82 o
 -12   6   1       66.09      123.70     11.74 o
 -10   6   1    17438.65    17510.50    543.54 o
  -8   6   1    23064.08    22720.62    482.14 o
  -6   6   1      223.75      261.83     25.73 o
  -4   6   1     3347.05     3204.22     49.49 o
  -2   6   1     3418.89     3417.98     52.22 o
   0   6   1     1077.95      969.06     22.02 o
   2   6   1     5215.59     5211.47    130.47 o
   4   6   1     3013.99     3225.90     53.52 o
   6   6   1     5833.54     5728.61    227.08 o
   8   6   1     8570.75     8832.54    147.02 o
  10   6   1     3943.52     4025.99     83.97 o
  12   6   1     1048.43     1102.43     27.09 o
  14   6   1    10349.68    10384.14    199.54 o
  16   6   1     3688.35     3681.99     79.45 o
  18   6   1      421.14      451.03     30.23 o
  20   6   1      550.86      551.67     82.16 o
  22   6   1       33.79       40.31     37.66 o
 -21   7   1     6597.16     6709.38    352.13 o
 -19   7   1    16007.93    16588.80    450.54 o
 -17   7   1      296.67      441.51     37.02 o
 -15   7   1    12373.29    12760.54    281.70 o
 -13   7   1    16724.17    17098.93    308.79 o
 -11   7   1     5278.74     5160.92    106.54 o
  -9   7   1    33336.32    33759.05    637.44 o
  -7   7   1     5161.78     5399.78     85.29 o
  -5   7   1    21219.36    21240.17    725.92 o
  -3   7   1    27070.27    27502.99    633.38 o
  -1   7   1      941.22     1047.45     32.50 o
   1   7   1    13340.40    13700.93    207.66 o
   3   7   1    21844.03    22213.42    339.49 o
   5   7   1     3657.25     3642.43     57.73 o
   7   7   1     4797.63     5010.37     80.26 o
   9   7   1     9826.21    10105.14    213.08 o
  11   7   1     4309.40     4264.35     91.19 o
  13   7   1    13089.13    13165.04    272.67 o
  15   7   1    16681.65    17230.75    364.77 o
  17   7   1       14.27      -15.35     23.48 o
  21   7   1     6611.76     6190.21    378.31 o
 -20   8   1    23843.04    24879.13   1095.21 o
 -18   8   1     8423.12     9101.13    265.45 o
 -16   8   1     4188.29     4439.51    120.99 o
 -14   8   1    22537.35    23281.02    505.62 o
 -12   8   1      609.24      685.29     26.18 o
 -10   8   1    26651.70    27165.25    532.71 o
  -8   8   1    10820.67    10737.17    195.93 o
  -6   8   1    20003.23    20133.32    317.14 o
  -4   8   1    62636.24    61415.48   1147.57 o
  -2   8   1     7365.82     7416.06    139.66 o
   0   8   1    15431.79    15341.38    274.31 o
   2   8   1    37386.43    36559.60    703.19 o
   4   8   1    12598.73    12645.55    231.84 o
   6   8   1     4843.65     4925.55     88.64 o
   8   8   1     9053.85     9110.53    155.91 o
  10   8   1     1522.28     1529.59     99.77 o
  12   8   1    11489.36    11964.20    263.64 o
  14   8   1    15994.18    16168.95    358.45 o
  16   8   1      205.13      145.37     33.41 o
  18   8   1    20087.16    19926.78    587.78 o
  20   8   1    13337.18    12105.05    674.46 o
 -19   9   1     7173.81     7036.22    262.74 o
 -17   9   1       32.30       -4.51     32.50 o
 -15   9   1     2905.55     2936.20     90.29 o
 -13   9   1     5880.94     6250.71    199.54 o
 -11   9   1       57.64       76.75     21.67 o
  -9   9   1     7005.75     7193.57    520.97 o
  -7   9   1     4551.32     4667.86    115.57 o
  -5   9   1     9844.77    10031.85    192.93 o
  -3   9   1    36724.12    36279.13    712.38 o
  -1   9   1     6042.64     5901.55    120.42 o
   1   9   1    14113.22    13905.64    295.09 o
   3   9   1    33420.26    32406.71    635.37 o
   5   9   1      768.09      695.09     58.69 o
   7   9   1     4728.87     5160.28    150.78 o
   9   9   1     1043.79      969.57     33.05 o
  11   9   1      527.61      620.29     31.60 o
  13   9   1     2963.04     3044.55     87.58 o
  15   9   1       45.60       59.59     25.28 o
  17   9   1     1767.13     1855.44     92.09 o
  19   9   1     4012.72     3594.41    254.61 o
 -18  10   1       16.85       18.06     46.95 o
 -16  10   1      321.87      393.66     46.95 o
 -14  10   1       14.80       39.73     20.77 o
 -12  10   1       32.60       81.26     25.28 o
 -10  10   1       52.49      105.64     22.57 o
  -8  10   1       60.48       67.72     18.06 o
  -6  10   1      308.46      351.22     31.60 o
  -4  10   1      262.77      260.94     30.70 o
  -2  10   1     1394.68     1483.45     59.59 o
   0  10   1     1329.49     1459.07     85.77 o
   2  10   1     2214.76     2267.04    201.34 o
   4  10   1     2427.83     2385.19    222.11 o
   6  10   1      535.17      584.17     38.82 o
   8  10   1     2414.60     2470.31     88.48 o
  10  10   1      144.56      150.78     26.18 o
  12  10   1      887.70      962.48     45.14 o
  14  10   1      513.61      483.95     45.14 o
  16  10   1      488.69      507.42     55.98 o
  18  10   1      218.88       85.77     57.78 o
 -17  11   1       66.70       86.68     56.88 o
 -15  11   1      613.02      507.42     52.37 o
 -13  11   1     1982.55     1952.05     80.36 o
 -11  11   1      988.00     1064.51     49.66 o
  -9  11   1     1988.36     1839.19     82.16 o
  -7  11   1      114.73       91.19     22.57 o
  -5  11   1     5766.99     5671.96    186.90 o
  -3  11   1     4848.19     5090.49    169.74 o
  -1  11   1        9.39       31.60     21.67 o
   1  11   1     4290.66     4462.08    140.85 o
   3  11   1     2514.14     2642.76     96.61 o
   5  11   1     2110.04     2010.74     79.45 o
   7  11   1       13.49       58.69     27.99 o
   9  11   1      126.52      162.52     25.28 o
  11  11   1       17.15       97.51     31.60 o
  13  11   1     1208.87     1152.09     76.75 o
  15  11   1      267.19      286.22     54.17 o
  17  11   1      494.99      495.69     84.87 o
 -12  12   1      126.46      176.97     37.92 o
 -10  12   1     1921.43     1843.70     98.42 o
  -8  12   1      940.70     1000.40     68.62 o
  -6  12   1      516.47      525.48     63.20 o
  -4  12   1     7155.07     6963.99    235.65 o
  -2  12   1     9316.84     8966.60    295.25 o
   0  12   1      227.02      349.42     42.44 o
   2  12   1    11175.85    11444.13    332.26 o
   4  12   1    15113.33    15677.78    446.93 o
   6  12   1      167.02      166.13     40.63 o
   8  12   1     4821.87     4795.25    196.83 o
  10  12   1     1548.30     1563.81     85.77 o
  12  12   1     3120.86     2976.83    147.17 o
 -11  13   1      261.60      260.94     61.40 o
  -9  13   1     6842.69     5996.09    380.12 o
  -7  13   1     3611.95     3944.73    164.33 o
  -5  13   1     2033.31     2064.91    149.88 o
  -3  13   1    17941.39    18279.01    630.22 o
  -1  13   1     3096.16     3166.44    145.37 o
   1  13   1    10496.05    10645.98    371.99 o
   3  13   1    17158.94    17616.29    589.59 o
   5  13   1      522.72      538.12     53.27 o
   7  13   1     8369.76     8274.08    459.57 o
   9  13   1     3369.36     3049.06    176.06 o
 -28   0   2    10080.27    10146.68    501.10 o
 -26   0   2     2195.18     2115.47    112.86 o
 -24   0   2    34155.58    34584.30    890.25 o
 -22   0   2    19401.01    19397.69    499.30 o
 -20   0   2     5636.32     5872.40    177.87 o
 -18   0   2    61965.39    60037.67   1402.19 o
 -16   0   2    15552.00    15607.36    380.12 o
 -14   0   2     4632.41     4546.95     78.55 o
 -12   0   2    17232.33    17255.13    327.75 o
 -10   0   2       96.24      146.27      6.32 o
  -8   0   2    43876.11    42533.34   1359.75 o
  -6   0   2    44424.85    41621.42   1329.96 o
  -4   0   2      732.16      612.16     18.06 o
   2   0   2    18566.95    16986.97    244.68 o
   4   0   2     6435.14     5524.78     84.87 o
   6   0   2    27528.33    24568.54    394.56 o
   8   0   2    14139.72    14427.28    210.37 o
  10   0   2      921.24      569.72     14.45 o
  12   0   2     8959.30     9841.50    167.03 o
  14   0   2     8188.44     8320.13    219.40 o
  16   0   2    18760.80    18027.10    459.57 o
  18   0   2      133.11       96.61     31.60 o
  20   0   2     3795.91     4046.75    140.85 o
  22   0   2     6991.23     7156.31    222.11 o
  24   0   2     6319.33     6145.07    241.07 o
  26   0   2      620.99      465.89     71.33 o
 -27   1   2      884.97      996.66    210.82 o
 -25   1   2     6771.73     7025.50    163.31 o
 -23   1   2    11523.63    12127.25    238.59 o
 -21   1   2     2298.53     2404.80    128.66 o
 -19   1   2    21512.15    22070.38    384.61 o
 -17   1   2    25124.06    25235.03    378.12 o
 -15   1   2        3.64       12.00      5.03 o
 -13   1   2    20269.19    20275.85    276.67 o
 -11   1   2     3108.08     3153.47     57.33 o
  -9   1   2    20059.35    19766.17    260.82 o
  -7   1   2    50745.58    46813.94   1060.90 o
  -5   1   2     5031.92     4871.01     63.12 o
  -3   1   2       48.90       61.30      6.77 o
   1   1   2    22098.53    22225.42    317.42 o
   3   1   2     6132.72     6565.33    116.02 o
   7   1   2    75463.65    74285.27   1651.39 o
   9   1   2    33627.70    32509.97    431.56 o
  11   1   2    36659.02    37300.86   1103.33 o
  13   1   2      181.88      307.40      9.77 o
  15   1   2    36918.84    37002.96    617.68 o
  17   1   2    32686.32    33094.75    559.82 o
  19   1   2     3286.86     3369.46     78.61 o
  21   1   2     8936.45     9003.33    186.21 o
  23   1   2     9337.12     9470.12    303.82 o
  25   1   2       71.67       66.98     55.98 o
 -28   2   2     1475.43     1081.66    121.89 o
 -26   2   2       37.63       27.53     55.53 o
 -24   2   2       51.37       79.27     27.33 o
 -22   2   2      257.72      250.42     24.69 o
 -20   2   2        0.26       19.32      7.47 o
 -18   2   2     3276.23     3253.12    105.19 o
 -16   2   2     1124.37     1088.98     48.76 o
 -14   2   2      471.38      529.65     14.75 o
 -12   2   2    12632.75    12723.44    160.38 o
 -10   2   2     4258.71     4143.98     62.19 o
  -8   2   2    12988.11    12853.87    173.57 o
  -6   2   2    27046.72    26736.81    353.22 o
  -4   2   2     3840.65     3791.66     54.86 o
  -2   2   2    37700.19    35393.96    801.49 o
   0   2   2       12.51       61.46     27.99 o
   2   2   2    29914.62    29360.32    386.18 o
   4   2   2     6176.87     6157.68     88.42 o
   6   2   2     6718.93     7048.33     85.88 o
   8   2   2     6285.96     6539.17     76.22 o
  10   2   2     1799.03     1867.08     25.80 o
  12   2   2      488.34      487.99     14.45 o
  14   2   2     2315.09     2358.56     50.11 o
  16   2   2     5961.98     5962.85    135.43 o
  18   2   2     2450.56     2368.42     51.25 o
  20   2   2      145.54      146.63     26.18 o
  22   2   2     1505.74     1558.67     54.89 o
  24   2   2      376.11      416.49     37.86 o
  26   2   2     2683.66     2215.69    176.06 o
 -27   3   2       29.15      -37.02     73.13 o
 -25   3   2     3524.68     3530.65    155.75 o
 -23   3   2     7684.96     7815.12    300.66 o
 -21   3   2       45.09       86.49     43.79 o
 -19   3   2     3618.40     3605.16     78.61 o
 -17   3   2     1000.33      969.63     60.04 o
 -15   3   2       92.69      144.23     35.21 o
 -13   3   2       81.94      135.30     13.09 o
 -11   3   2    18010.82    18522.76    250.95 o
  -9   3   2      681.41      666.34     21.22 o
  -7   3   2     1372.97     1469.20     39.28 o
  -5   3   2    13682.06    14355.04    193.13 o
  -3   3   2      222.33      243.03      9.32 o
  -1   3   2     6989.81     6578.72     93.49 o
   1   3   2    50319.98    48155.50    682.28 o
   3   3   2     4973.43     5165.56     75.97 o
   5   3   2    10133.34     9650.54    153.49 o
   7   3   2     5107.81     4709.38     64.78 o
   9   3   2      399.21      601.08     12.80 o
  11   3   2     6155.53     6335.40     93.16 o
  13   3   2     7169.45     7077.68    129.56 o
  15   3   2     8575.16     8480.67    135.59 o
  17   3   2       25.28       71.95      9.61 o
  19   3   2     1467.90     1462.05    192.77 o
  21   3   2     1923.93     2098.66    133.63 o
  23   3   2      608.01      615.14     55.53 o
  25   3   2      267.25      508.33     89.39 o
 -26   4   2      322.36      343.10     65.01 o
 -24   4   2    18606.89    19486.65    436.53 o
 -22   4   2     8775.83     9201.21    227.46 o
 -20   4   2     2659.21     2691.91     66.44 o
 -18   4   2    23011.06    23164.70    472.71 o
 -16   4   2    13073.59    13286.93    195.93 o
 -14   4   2     5882.03     6138.22     90.87 o
 -12   4   2    15400.16    15693.75    238.29 o
 -10   4   2      281.69      326.02     21.67 o
  -8   4   2    21551.21    20813.49    283.22 o
  -6   4   2    46890.08    46032.30    607.20 o
  -4   4   2      426.38      528.33     13.99 o
  -2   4   2    44014.20    40979.12    535.32 o
   0   4   2   113084.79   108874.98   3458.97 o
   2   4   2     4123.59     4659.88     69.51 o
   4   4   2    36275.04    35586.30    434.76 o
   6   4   2    29053.14    28007.10    406.89 o
   8   4   2       48.65       84.44      6.94 o
  10   4   2    15086.84    15305.36    198.85 o
  12   4   2     5127.68     5337.88     95.26 o
  14   4   2    12055.80    12306.25    196.38 o
  16   4   2    16853.98    16826.58    778.74 o
  18   4   2     2555.19     2591.54     65.75 o
  20   4   2     4029.94     4125.90    105.58 o
  22   4   2    14933.10    14525.28    781.45 o
  24   4   2     3070.27     3027.39    195.02 o
 -25   5   2     2539.79     2283.66    121.52 o
 -23   5   2    10101.17    10368.98    307.43 o
 -21   5   2     1651.78     1639.63     64.46 o
 -19   5   2     6418.67     6474.62    189.61 o
 -17   5   2    26939.84    27762.06    669.04 o
 -15   5   2     3510.58     3458.07     64.11 o
 -13   5   2    42726.23    43196.96   1013.95 o
 -11   5   2    37826.92    37671.83    551.01 o
  -9   5   2      905.35      945.16     21.59 o
  -5   5   2    23262.32    22131.96    299.26 o
  -3   5   2    25696.62    26121.42    349.96 o
  -1   5   2    89196.94    81828.02   2558.79 o
   1   5   2     2784.52     2782.66     45.01 o
   3   5   2    30128.41    29701.19    366.76 o
   5   5   2    43500.20    42262.99    509.97 o
   7   5   2      680.70      681.46     19.41 o
   9   5   2     7865.96     7672.58    117.87 o
  11   5   2    24850.18    25311.62    380.12 o
  13   5   2     1298.88     1371.49     30.70 o
  15   5   2     9595.72     8853.36    767.91 o
  17   5   2    17926.31    18590.02    558.89 o
  19   5   2      525.33      539.06     32.05 o
  21   5   2     9312.13     9792.35    305.05 o
  23   5   2    13449.57    13697.47    482.59 o
 -24   6   2     2737.75     2742.98    189.61 o
 -22   6   2     1293.30     1290.70     60.57 o
 -20   6   2      767.25      698.84     47.85 o
 -18   6   2     6437.34     6665.13    193.22 o
 -16   6   2     5803.13     5670.15    102.03 o
 -14   6   2     9331.32     9612.17    174.26 o
 -12   6   2    42242.90    42293.18    824.34 o
 -10   6   2    12042.01    12162.09    321.88 o
  -8   6   2    20234.39    19953.26    280.58 o
  -6   6   2    70268.48    68396.09   2086.58 o
  -4   6   2      817.54      729.72     28.44 o
  -2   6   2    27333.89    26193.29    328.75 o
   0   6   2     8693.47     8722.39    127.04 o
   2   6   2    15521.98    15098.33    234.61 o
   4   6   2    40901.16    40254.08    535.92 o
   6   6   2     4866.55     4918.70     71.09 o
   8   6   2     4001.04     4084.45     67.46 o
  10   6   2    14812.45    15416.85    241.97 o
  12   6   2    17388.56    17503.43    279.90 o
  14   6   2      379.12      362.96     15.35 o
  18   6   2     8155.54     8058.29    267.26 o
  20   6   2      158.31      184.39     43.56 o
  22   6   2     8945.27     9015.31    359.40 o
 -23   7   2      944.43      742.18     92.09 o
 -21   7   2       41.42       53.27     66.81 o
 -19   7   2     1515.06     1514.15     66.81 o
 -17   7   2     2178.61     2231.94     93.00 o
 -15   7   2      561.79      600.42     23.48 o
 -13   7   2    14412.95    14624.11    270.87 o
 -11   7   2     7617.28     7960.78    151.69 o
  -9   7   2        1.09       18.96     11.74 o
  -7   7   2     5814.64     6103.57    161.62 o
  -5   7   2     6690.19     6490.98    161.62 o
  -3   7   2      606.90      555.18     40.63 o
  -1   7   2     1614.25     1500.68     31.28 o
   1   7   2      872.31      930.25     22.66 o
   3   7   2     2027.92     2158.80     42.01 o
   5   7   2     4552.12     4559.93     69.59 o
   7   7   2      104.14      133.20     46.05 o
   9   7   2     3387.01     3521.27     74.94 o
  11   7   2     8936.03     9140.86    175.16 o
  13   7   2     2990.27     3122.19    107.44 o
  15   7   2     1476.86     1620.69     73.13 o
  17   7   2     1063.60      997.69     59.59 o
  19   7   2       26.32        1.81     29.80 o
  21   7   2      376.63      315.05     45.14 o
 -20   8   2      514.13      435.19     46.05 o
 -18   8   2      183.59      184.19     27.99 o
 -16   8   2      526.10      523.68     44.24 o
 -14   8   2      458.41      467.70     27.99 o
 -12   8   2      205.88      212.18     18.06 o
 -10   8   2     1085.25     1032.91     33.41 o
  -8   8   2      470.61      381.92     23.48 o
  -6   8   2      111.07      136.83     17.34 o
  -4   8   2       16.46       58.28     11.48 o
  -2   8   2      618.76      600.21     29.07 o
   0   8   2     6290.88     6320.45    120.24 o
   2   8   2      715.49      748.85     72.68 o
   4   8   2      294.10      285.16     57.33 o
   6   8   2     1563.04     1562.53     37.62 o
   8   8   2      901.76      998.80     27.73 o
  10   8   2     1098.48     1082.13     64.56 o
  12   8   2      590.61      595.00     25.28 o
  14   8   2      114.28       37.02     23.48 o
  16   8   2     2127.31     2054.98     95.71 o
  18   8   2      376.34      374.70     43.34 o
 -19   9   2     1705.01     1544.84     90.29 o
 -17   9   2     3493.70     3653.09    123.70 o
 -15   9   2        1.75        1.81     17.15 o
 -13   9   2    11266.47    11605.75    276.28 o
 -11   9   2    17831.98    18195.04    369.28 o
  -9   9   2        7.36       18.89     13.95 o
  -7   9   2    24621.72    24502.62    442.99 o
  -5   9   2     1888.35     1965.75     93.00 o
  -3   9   2     2694.64     2632.64    128.66 o
  -1   9   2    12875.25    12646.74    435.19 o
   1   9   2     2159.49     2059.89    144.46 o
   3   9   2    10344.93    10011.13    222.86 o
   5   9   2      129.20      164.46     21.67 o
   7   9   2     1646.70     1446.89     46.20 o
   9   9   2     1981.62     1980.04     77.65 o
  11   9   2     1728.87     1859.95     65.01 o
  13   9   2      874.43      999.50     45.14 o
  15   9   2      584.21      600.42     48.76 o
  17   9   2     2218.37     2423.36    122.79 o
 -20  10   2      991.89      874.90     87.58 o
 -18  10   2     6602.62     6489.07    280.80 o
 -16  10   2      198.45      199.54     37.92 o
 -14  10   2     9825.67     9853.24    267.26 o
 -10  10   2     7545.29     7593.30    195.02 o
  -8  10   2    10191.40    10265.86    234.75 o
  -6  10   2    17874.85    18488.48    383.73 o
  -4  10   2     1968.43     2080.26    114.67 o
  -2  10   2     5315.12     5236.76    155.30 o
   0  10   2    14225.33    13472.71    376.40 o
   2  10   2     3212.91     3306.47    274.03 o
   4  10   2    17657.74    17437.66    736.31 o
   6  10   2    10635.51    10979.14    280.80 o
   8  10   2     1894.34     1891.55     76.75 o
  10  10   2    30193.11    30150.21    794.54 o
  12  10   2    15393.47    16375.71    376.51 o
  14  10   2       15.88       42.44     34.31 o
  16  10   2     8600.50     8439.31    352.13 o
  18  10   2     3802.84     3906.80    242.88 o
 -17  11   2     4527.18     3999.80    261.84 o
 -15  11   2     2086.41     2260.84    113.76 o
 -13  11   2    12547.69    12783.12    394.56 o
 -11  11   2     8445.61     8735.46    226.63 o
  -9  11   2      224.88      255.52     28.89 o
  -7  11   2     8811.94     8961.18    265.45 o
  -5  11   2     2811.76     2892.86    137.24 o
  -3  11   2      422.20      423.46     36.12 o
  -1  11   2     7244.80     7551.77    209.47 o
   1  11   2     2772.41     2807.08    108.35 o
   3  11   2     4004.27     4133.43    143.56 o
   5  11   2    11343.70    12124.01    314.21 o
   7  11   2     2415.24     2622.90     95.71 o
   9  11   2    11324.46    11511.85    333.17 o
  11  11   2    18360.37    19132.24    578.75 o
  13  11   2      501.32      482.14     67.72 o
  15  11   2     4806.63     4619.19    287.12 o
 -14  12   2     1140.54     1030.20     96.61 o
 -12  12   2     2817.88     2728.53    111.06 o
 -10  12   2      176.85      206.76     45.14 o
  -8  12   2     2865.08     2875.70    115.57 o
  -6  12   2     1418.09     1575.54     81.26 o
  -4  12   2      194.86      257.32     39.73 o
  -2  12   2     1960.14     2138.04     93.90 o
   0  12   2     8260.67     8643.37    254.61 o
   2  12   2       91.28      118.28     28.89 o
   4  12   2     3494.95     3821.03    198.64 o
   6  12   2     4311.55     4521.67    158.91 o
   8  12   2       35.44       58.69     27.09 o
  10  12   2     5439.70     5868.78    359.35 o
  12  12   2      694.34      569.72     89.39 o
 -11  13   2       82.11       52.37     40.63 o
  -9  13   2      555.00      455.96     77.65 o
  -7  13   2       85.22       90.29     41.53 o
  -5  13   2      732.80      638.34     58.69 o
  -3  13   2      727.48      850.52     63.20 o
  -1  13   2      474.16      386.44     46.95 o
   1  13   2       96.74       91.19     39.73 o
   3  13   2       27.80       27.09     37.92 o
   5  13   2     1087.22     1117.78     83.07 o
   7  13   2        5.08       -3.61     48.76 o
   9  13   2      650.70      592.30     65.91 o
 -27   1   3     3531.33     3393.20    114.37 o
 -25   1   3     2121.50     2024.64     68.81 o
 -23   1   3      268.02      282.33     26.15 o
 -21   1   3     7186.67     7109.81    151.21 o
 -19   1   3        8.76       12.37     12.64 o
 -17   1   3    21498.60    21245.49    319.55 o
 -15   1   3    22751.73    22983.53    482.14 o
 -13   1   3     1582.67     1764.29     27.25 o
 -11   1   3    43521.33    41191.86    590.72 o
  -9   1   3    33293.75    31798.34    457.04 o
  -7   1   3      906.34      947.86     19.76 o
  -5   1   3     1601.34     1486.78     25.32 o
  -3   1   3     2200.53     1961.86     36.07 o
  -1   1   3     1052.31     1194.15     24.83 o
   1   1   3       12.81       57.91      3.47 o
   3   1   3    21032.05    19541.97    332.71 o
   5   1   3       27.46       34.74      7.67 o
   7   1   3    23255.47    21539.63    220.25 o
   9   1   3    38536.92    37328.01    492.73 o
  11   1   3       31.41      102.70      5.33 o
  13   1   3    24474.10    23978.37    301.31 o
  15   1   3    15047.09    15248.35    235.37 o
  17   1   3        8.30       30.80     14.10 o
  19   1   3     3196.23     3233.74     83.52 o
  21   1   3       18.50       14.04     17.10 o
  23   1   3     1630.55     1605.30     68.81 o
  25   1   3     1565.20     1428.37    127.31 o
 -28   2   3     1468.87     1253.21    122.79 o
 -26   2   3    13956.88    14590.33    403.28 o
 -24   2   3     1253.55     1197.09     57.01 o
 -22   2   3     5949.09     6324.00    133.75 o
 -20   2   3    19523.54    18963.87    304.77 o
 -18   2   3     7730.89     7570.32    235.65 o
 -16   2   3    51386.41    51152.64    828.05 o
 -14   2   3    17468.16    17602.55    219.85 o
 -12   2   3    33749.07    34081.88    449.41 o
 -10   2   3    77408.10    73053.70   1637.39 o
  -8   2   3    26002.20    25002.98    331.03 o
  -6   2   3     5378.80     5397.71    133.18 o
  -4   2   3      801.31      663.53     46.50 o
  -2   2   3      542.23      580.97     12.58 o
   0   2   3     2360.00     2120.63     35.57 o
   2   2   3    15655.76    14513.59    213.32 o
   4   2   3     7159.21     6932.95     84.05 o
   6   2   3    57616.44    55146.74    790.44 o
   8   2   3    73136.05    70234.13   1298.30 o
  10   2   3     6436.73     6433.59     75.04 o
  12   2   3    68976.83    69145.88   1108.94 o
  14   2   3    41120.58    41191.47    610.68 o
  16   2   3       28.85       52.94     30.25 o
  18   2   3    20732.18    20812.47    337.94 o
  20   2   3      950.40     1023.12     50.56 o
  22   2   3     6052.44     5897.10    145.83 o
  24   2   3     8933.53     8370.16    334.13 o
  26   2   3      423.99      437.90     94.80 o
 -27   3   3    11145.57    10577.36    609.45 o
 -25   3   3     2031.90     2193.13     91.11 o
 -23   3   3     2768.47     2860.66     93.08 o
 -21   3   3    15651.94    16560.36    354.33 o
 -19   3   3     1783.14     1709.09     41.99 o
 -17   3   3    16961.77    17073.50    291.14 o
 -15   3   3    23244.82    23824.14    319.67 o
 -13   3   3      235.36      247.95      9.98 o
 -11   3   3    32110.56    31957.68    422.64 o
  -9   3   3    61856.77    58978.14   1085.18 o
  -7   3   3     3990.41     3911.31     64.64 o
  -5   3   3    33659.20    32443.80    427.17 o
  -3   3   3    38938.43    37158.23    485.17 o
  -1   3   3     1658.85     1554.33     25.54 o
   1   3   3    72242.21    68274.47   1549.90 o
   3   3   3    57157.34    54066.00    989.65 o
   5   3   3    17349.28    16471.77    535.86 o
   7   3   3    56715.79    54648.28   1562.90 o
   9   3   3    16058.75    16114.86    257.32 o
  11   3   3    13215.64    13035.05    158.78 o
  13   3   3    37369.29    36497.57    610.43 o
  15   3   3     6475.59     6357.64    120.24 o
  17   3   3     5578.25     5285.39    104.38 o
  19   3   3    12536.30    12757.25    276.52 o
  21   3   3        4.92       -8.55     33.82 o
  23   3   3     6543.96     7345.14    468.15 o
  25   3   3     7047.39     6972.12    422.55 o
 -26   4   3     3202.35     2832.31    109.09 o
 -24   4   3     1162.62     1057.80     55.65 o
 -22   4   3     4666.77     4702.16    135.27 o
 -20   4   3    10692.02    10773.22    248.47 o
 -18   4   3      281.62      274.48     18.96 o
 -16   4   3     5925.35     6298.56    100.22 o
 -14   4   3     6991.09     7231.82    109.76 o
 -12   4   3      523.91      736.23     34.31 o
 -10   4   3    33013.54    34585.03    626.15 o
  -8   4   3    11818.15    11001.39    153.86 o
  -6   4   3    54300.16    55941.20    889.71 o
  -4   4   3    61399.73    59163.89    940.52 o
  -2   4   3      774.63     1149.63     56.43 o
   0   4   3    83066.32    80651.28   1818.30 o
   2   4   3    39208.44    37381.81    535.88 o
   4   4   3     1438.22     1763.35     27.74 o
   6   4   3     9377.88     9441.88    124.93 o
   8   4   3       65.36      100.18      9.11 o
  10   4   3     2284.59     2252.93     39.73 o
  12   4   3     3726.33     3917.52     74.62 o
  14   4   3     1272.63     1312.97     28.89 o
  16   4   3       37.16       78.75     15.80 o
  18   4   3     8075.83     8028.11    333.17 o
  20   4   3     5984.31     6727.64    343.10 o
  22   4   3        0.93       43.39     34.40 o
  24   4   3     7330.65     7450.65    418.04 o
 -25   5   3      449.97      391.57     43.41 o
 -23   5   3     1716.53     1696.49     68.59 o
 -21   5   3      768.87      719.26     83.97 o
 -19   5   3     3917.11     4112.66    129.11 o
 -17   5   3     2012.14     2054.07     41.53 o
 -15   5   3     1879.57     1826.55     45.14 o
 -13   5   3     1665.84     1855.24     90.74 o
 -11   5   3     9591.26     9985.86    199.99 o
  -9   5   3       16.71       61.84     17.61 o
  -7   5   3      500.77      755.11     19.86 o
  -5   5   3     1612.98     1493.53     68.62 o
  -3   5   3     4543.75     4779.69     71.77 o
  -1   5   3     1632.38     2179.05     33.80 o
   1   5   3    10276.98    10020.69    181.93 o
   3   5   3    11459.82    11707.15    162.85 o
   5   5   3     4189.68     4591.67     60.64 o
   7   5   3     2354.23     2400.44     40.49 o
   9   5   3     2727.98     2441.93     42.42 o
  11   5   3      145.28      182.97     10.80 o
  13   5   3      855.95      759.15     47.85 o
  15   5   3      221.21      252.96     18.06 o
  17   5   3      912.89      892.99     45.59 o
  19   5   3     1521.71     1509.19     73.05 o
  21   5   3      671.26      755.20     56.83 o
  23   5   3       93.71       55.98     74.94 o
 -24   6   3      181.84      139.43     55.98 o
 -22   6   3      571.17      598.76    125.50 o
 -20   6   3      486.78      456.86     37.02 o
 -18   6   3     1650.39     1824.74     51.46 o
 -16   6   3     3186.65     3144.77     64.11 o
 -14   6   3    11485.31    11448.64    187.80 o
 -12   6   3     2150.92     2318.68     64.11 o
 -10   6   3    11743.17    11445.17    187.35 o
  -8   6   3     8185.37     7881.59    291.18 o
  -6   6   3        3.88       36.91      7.18 o
  -4   6   3    12193.15    11909.21    170.25 o
  -2   6   3     1944.26     1930.13     32.65 o
   0   6   3     5119.32     4975.41     83.40 o
   2   6   3     2206.17     2302.03     49.66 o
   4   6   3     1228.64     1233.21     26.08 o
   6   6   3    20472.97    20055.68    259.13 o
   8   6   3     6927.65     6997.51    100.38 o
  10   6   3      454.42      474.02     18.06 o
  12   6   3     7310.32     7118.38    122.79 o
  14   6   3     2028.92     2011.83     41.91 o
  16   6   3      198.71      169.51     19.67 o
  18   6   3      480.57      369.28     35.21 o
  20   6   3      999.92     1053.18     67.23 o
  22   6   3      189.69       95.71     55.98 o
 -23   7   3     2567.23     2431.17    137.86 o
 -21   7   3     9434.75     9786.42    383.73 o
 -19   7   3      467.34      373.80     37.92 o
 -17   7   3     1053.82     1128.61     43.34 o
 -15   7   3    11758.16    12054.48    253.71 o
 -13   7   3     6293.95     6720.21    130.02 o
 -11   7   3     9529.61    10087.05    489.82 o
  -9   7   3    20298.30    20024.42    473.57 o
  -7   7   3     1331.86     1355.52     56.88 o
  -5   7   3    40618.61    39396.12    650.86 o
  -3   7   3    52066.29    50182.10    813.68 o
  -1   7   3     5826.16     5805.80     91.93 o
   1   7   3    51334.64    50809.69    827.25 o
   3   7   3    15821.15    15839.82    302.02 o
   5   7   3    14830.21    14677.92    261.84 o
   7   7   3    20227.30    20550.95    317.77 o
   9   7   3     1997.86     1984.69     41.12 o
  11   7   3     6982.73     7203.26    140.85 o
  13   7   3    10252.51    10475.33    207.66 o
  15   7   3      148.96      141.75     26.18 o
  17   7   3     3647.49     3563.71    139.95 o
  19   7   3    11727.32    12080.67    573.34 o
 -20   8   3    13009.72    13037.73    399.98 o
 -18   8   3      206.87      241.07     32.50 o
 -16   8   3     7447.65     7829.86    224.82 o
 -14   8   3    11697.46    11962.39    267.26 o
 -12   8   3     2286.63     2384.53     72.23 o
 -10   8   3    12968.98    13301.38    344.90 o
  -8   8   3     1579.88     1687.33     49.21 o
  -6   8   3    13107.31    12744.31    217.77 o
  -4   8   3    44966.71    45171.01    850.91 o
  -2   8   3     8566.18     8908.72    288.02 o
   0   8   3    13907.76    14193.63    284.41 o
   2   8   3    36021.76    35710.98    796.35 o
   4   8   3    13099.45    13029.27    257.50 o
   6   8   3     2673.69     2676.93     69.11 o
   8   8   3     8296.31     8547.53    149.95 o
  10   8   3     2449.86     2506.42     62.30 o
  12   8   3     6984.74     7211.38    228.43 o
  14   8   3     4268.09     4561.40    116.47 o
  16   8   3        3.88       12.64     30.70 o
  18   8   3    10247.62    10486.16    390.05 o
 -19   9   3     3010.00     2676.17    130.92 o
 -17   9   3      708.42      826.14     57.78 o
 -15   9   3     4319.29     4604.74    118.28 o
 -13   9   3      615.64      611.26     35.21 o
 -11   9   3     3629.01     4027.79    108.35 o
  -9   9   3     1414.78     1596.31     55.08 o
  -7   9   3     1738.28     1778.69     57.78 o
  -5   9   3    15220.30    15351.85    689.81 o
  -3   9   3     8964.86     9214.92    224.37 o
  -1   9   3     2091.97     2187.60     64.78 o
   1   9   3    14994.89    15069.56    487.56 o
   3   9   3     7942.83     7917.00    183.29 o
   5   9   3       29.32       14.45     25.73 o
   7   9   3     2278.26     2424.26     83.07 o
   9   9   3     1137.48     1194.52     55.98 o
  11   9   3     2351.69     2369.18     80.36 o
  13   9   3     6001.43     6990.17    229.33 o
  15   9   3       89.07       80.36     31.60 o
  17   9   3     5431.48     5423.66    220.31 o
 -18  10   3        0.75       48.76     30.70 o
 -16  10   3     3049.89     3045.45    142.66 o
 -14  10   3       23.78       65.01     24.38 o
 -12  10   3     2443.56     2328.55     83.07 o
 -10  10   3      994.76     1108.75     46.05 o
  -8  10   3     1554.58     1561.10     59.59 o
  -6  10   3      413.42      358.45     25.28 o
  -4  10   3      462.50      419.84     35.21 o
  -2  10   3       26.83       57.66     41.08 o
   0  10   3      489.82      522.30     96.16 o
   2  10   3      275.97      292.12     23.55 o
   4  10   3     1961.38     2199.44     82.16 o
   6  10   3      238.68      283.51     31.60 o
   8  10   3     3534.09     3781.30    128.21 o
  10  10   3      160.37      223.92     30.70 o
  12  10   3     3001.41     2932.59    126.40 o
  14  10   3     1036.91      946.23     68.62 o
  16  10   3      966.79      841.49     92.09 o
  18  10   3     1497.87     1569.22    129.11 o
 -17  11   3       20.17       79.45     58.69 o
 -15  11   3      816.71      817.12     63.20 o
 -13  11   3     1044.71     1092.50     57.78 o
 -11  11   3       28.35       27.99     22.57 o
  -9  11   3      235.78      263.64     29.80 o
  -7  11   3      263.01      260.03     36.12 o
  -5  11   3     5479.81     5587.99    186.90 o
  -3  11   3     4396.23     4504.52    154.39 o
  -1  11   3      441.23      414.43     57.78 o
   1  11   3     2469.65     2672.55     94.80 o
   3  11   3     3207.14     3597.11    169.74 o
   5  11   3        4.17      -11.74     23.48 o
   7  11   3       92.06       70.43     25.28 o
   9  11   3        0.84       62.30     23.48 o
  11  11   3        2.93        2.71     30.70 o
  13  11   3      152.47      114.67     63.20 o
  15  11   3        2.18       38.82     46.95 o
 -14  12   3     2379.65     1989.07    115.57 o
 -12  12   3     1166.24     1123.20     63.20 o
 -10  12   3     1485.37     1467.20    119.18 o
  -8  12   3       58.04      128.21     35.21 o
  -6  12   3     5005.95     5160.02    283.51 o
  -4  12   3    12241.55    12475.23    346.71 o
  -2  12   3     2372.25     2517.26    101.12 o
   0  12   3     2949.03     2928.98    120.99 o
   2  12   3    13052.94    13513.55    515.55 o
   4  12   3     7055.25     7625.81    244.68 o
   6  12   3     3446.47     3549.26    151.69 o
   8  12   3     5182.01     5744.19    220.31 o
  10  12   3      132.41      113.76     34.31 o
 -11  13   3     8714.11     7980.65    487.56 o
  -9  13   3     2568.21     2643.66    202.25 o
  -7  13   3     1240.03     1199.94    110.15 o
  -5  13   3    10118.55    10963.79    380.12 o
  -3  13   3     4858.53     4602.03    203.15 o
  -1  13   3     1043.15     1196.33     79.45 o
   1  13   3     4772.35     5209.68    219.40 o
   3  13   3     4994.48     5167.24    215.79 o
   5  13   3      313.55      306.98     65.91 o
   7  13   3     5573.13     4970.41    296.15 o
   9  13   3     2177.06     2188.61    151.69 o
 -28   0   4      191.91      151.69     83.97 o
 -26   0   4     6147.96     6168.54    248.29 o
 -24   0   4    14356.65    14816.42    437.00 o
 -22   0   4     5745.86     5894.97    187.80 o
 -20   0   4    13220.81    13314.92    360.25 o
 -18   0   4    24261.45    24172.17    460.47 o
 -16   0   4     3966.95     3722.62     83.97 o
 -14   0   4    22665.07    22138.86    417.14 o
 -12   0   4    20183.19    19252.32    363.86 o
 -10   0   4     8661.73     8848.32    172.45 o
  -6   0   4       42.33       90.29      6.32 o
   2   0   4      714.66      726.83     16.25 o
   4   0   4    39458.30    36846.94    593.20 o
   6   0   4    30678.88    29385.46    474.92 o
   8   0   4       22.03       50.56      5.42 o
  10   0   4    48011.72    46744.42    878.51 o
  12   0   4    21361.61    22235.47    421.65 o
  14   0   4    23139.73    23186.21    449.64 o
  18   0   4      809.07      721.41     44.24 o
  20   0   4    32927.91    33615.50    845.10 o
  22   0   4    49938.95    45868.62   1730.84 o
 -27   1   4      377.15      385.71     34.58 o
 -25   1   4     9578.86     9816.81    557.99 o
 -23   1   4    17260.07    17778.21    341.21 o
 -21   1   4      203.89      155.08     29.34 o
 -19   1   4    29261.19    29486.56    441.88 o
 -17   1   4    14054.40    14160.96    177.40 o
 -15   1   4     3453.50     3704.21     51.93 o
 -13   1   4    41300.98    40397.48    765.51 o
 -11   1   4     3978.11     3793.06    129.56 o
  -9   1   4    28006.00    27700.02    334.99 o
  -7   1   4    31716.79    30307.92    417.59 o
  -5   1   4     4704.86     4835.83     74.59 o
  -3   1   4    24678.98    23360.13    374.02 o
   1   1   4    21694.14    20859.21    335.12 o
   3   1   4     8409.26     7793.40     93.52 o
   5   1   4    45948.30    44139.43    787.77 o
   7   1   4      469.94      453.67     11.74 o
   9   1   4    23947.69    23469.31    242.21 o
  11   1   4    13855.83    14192.23    170.77 o
  13   1   4     7000.62     7391.87     86.48 o
  15   1   4    30306.17    30240.39    715.54 o
  17   1   4      527.59      599.65     19.40 o
  19   1   4    10392.22    10581.64    205.79 o
  21   1   4     9812.64    10390.50    209.72 o
  23   1   4     1389.18     1535.56     73.15 o
 -28   2   4       94.90       -9.93     76.75 o
 -26   2   4     1345.59     1291.55     71.50 o
 -24   2   4     1374.96     1423.57     78.10 o
 -22   2   4       22.46       16.25     36.12 o
 -20   2   4     4237.66     4215.38     79.43 o
 -18   2   4       23.82       47.12     36.57 o
 -16   2   4     1316.94     1294.19     25.73 o
 -14   2   4     1215.11     1171.82     21.45 o
 -12   2   4     7281.77     7572.60    107.85 o
 -10   2   4     2642.79     2686.09     89.84 o
  -8   2   4     1353.24     1421.82     24.90 o
  -6   2   4    11830.35    11801.72    161.21 o
  -4   2   4     3937.94     3932.82     62.91 o
  -2   2   4    20055.29    19589.71    287.66 o
   0   2   4    14620.63    14119.63    207.39 o
   2   2   4     3417.64     3220.83     48.42 o
   4   2   4    15915.93    15575.52    195.37 o
   6   2   4       16.70       58.78      4.51 o
   8   2   4    10217.45     9817.25    112.66 o
  10   2   4     5146.09     5073.84     68.62 o
  12   2   4     1092.29     1272.27     22.04 o
  14   2   4      637.23      649.81     44.69 o
  16   2   4      494.91      481.23     38.37 o
  18   2   4       63.25      103.72     31.60 o
  20   2   4        2.54       12.72     17.84 o
  22   2   4      905.84      939.47     61.89 o
  24   2   4       11.63       19.86     64.11 o
 -27   3   4       76.10       41.53     36.12 o
 -25   3   4     2285.81     2230.56     83.77 o
 -23   3   4     1597.02     1574.97     64.76 o
 -21   3   4      193.42      172.43     17.89 o
 -19   3   4     3757.08     4075.87    241.97 o
 -17   3   4    14099.99    13953.29    192.04 o
 -15   3   4       42.41       63.16     13.09 o
 -13   3   4     2131.72     2232.97     44.24 o
 -11   3   4     1568.31     1507.66     27.13 o
  -9   3   4    10286.14     9941.95    138.81 o
  -7   3   4    13585.48    14059.08    212.72 o
  -5   3   4    11543.74    11277.39    172.25 o
  -3   3   4    17277.81    17007.38    253.74 o
  -1   3   4    16937.71    17124.41    250.00 o
   1   3   4     5844.47     6031.22     85.22 o
   3   3   4      207.98      237.53     15.35 o
   5   3   4     9796.96     9848.34    135.43 o
   7   3   4    14832.30    14958.31    265.90 o
   9   3   4       40.23       58.60      4.99 o
  11   3   4     1886.56     1934.75     32.87 o
  13   3   4     1756.74     1767.05     28.92 o
  15   3   4     8462.46     8185.48    144.03 o
  17   3   4     3942.31     4066.94    194.12 o
  19   3   4     4050.14     4193.28    112.10 o
  21   3   4     6681.59     6982.21    221.16 o
  23   3   4      418.22      381.84     51.04 o
  25   3   4       44.64       41.53     77.65 o
 -26   4   4     5077.73     4878.95    299.76 o
 -24   4   4    14091.82    14952.46    334.10 o
 -22   4   4     1144.69     1068.58     63.78 o
 -20   4   4     4944.94     4880.39    123.04 o
 -18   4   4    17889.37    18287.13    278.99 o
 -16   4   4     3871.99     3911.81    192.77 o
 -14   4   4    11780.82    11795.59    184.59 o
 -12   4   4      598.60      531.15     18.80 o
 -10   4   4      448.00      524.52     14.35 o
  -8   4   4    28545.29    27585.72    400.95 o
  -6   4   4     2205.71     1930.69     36.21 o
  -4   4   4    16817.83    16742.06    229.20 o
  -2   4   4    39684.18    36701.98    481.70 o
   0   4   4    18312.79    18016.10    224.44 o
   2   4   4     1321.48     1371.70     28.39 o
   4   4   4    20448.00    19729.46    312.85 o
   6   4   4     6658.27     6577.85    130.47 o
   8   4   4      602.65      663.31     13.66 o
  10   4   4    11892.65    11816.46    147.19 o
  12   4   4      351.38      434.67     12.58 o
  14   4   4    10918.31    10897.32    189.61 o
  16   4   4    15165.07    14920.69    359.80 o
  18   4   4      104.34      118.71     30.70 o
  20   4   4    10869.15    11019.60    346.08 o
  22   4   4     8082.89     8386.97    300.04 o
  24   4   4       26.81       97.51     56.88 o
 -25   5   4    15135.97    15165.02    441.72 o
 -23   5   4     4407.32     4518.31    369.73 o
 -21   5   4     3320.79     3451.29     99.24 o
 -19   5   4    12172.31    12164.64    344.90 o
 -17   5   4     7728.23     7699.85    127.31 o
 -15   5   4     8333.73     8612.56    143.45 o
 -13   5   4    24960.93    25270.73    349.54 o
 -11   5   4     4241.26     4148.08     66.71 o
  -9   5   4     4965.25     4906.25    204.96 o
  -7   5   4    64060.02    62192.33   1000.39 o
  -5   5   4      696.52      532.84     23.02 o
  -3   5   4    24123.47    22521.37    330.38 o
  -1   5   4    61675.73    58768.56   1574.19 o
   1   5   4     1369.99     1489.83     27.72 o
   3   5   4    43435.43    42370.59    659.11 o
   5   5   4    30992.93    30482.28    381.75 o
   7   5   4     1149.53     1006.24     18.84 o
   9   5   4    32527.79    32220.72    438.29 o
  11   5   4    12417.14    12622.10    182.68 o
  13   5   4     4009.60     4083.17     66.82 o
  15   5   4    13136.83    13190.34    289.27 o
  17   5   4     4395.94     4457.47    121.10 o
  19   5   4     2246.46     2140.12     92.21 o
  21   5   4     9447.21     8982.51    355.37 o
  23   5   4     2079.94     2060.40    167.03 o
 -24   6   4     8182.15     7930.24    503.36 o
 -22   6   4      918.88     1053.31     83.52 o
 -20   6   4     8012.79     8347.22    260.03 o
 -18   6   4     2261.99     2343.90     63.20 o
 -16   6   4     1415.42     1446.43     39.73 o
 -14   6   4    22794.08    23156.77    344.87 o
 -12   6   4    11475.75    11798.86    186.98 o
 -10   6   4     7048.32     6808.69    205.86 o
  -8   6   4    15354.09    15418.11    218.58 o
  -6   6   4    45309.77    45528.13    740.84 o
  -4   6   4      710.80      736.97     47.40 o
  -2   6   4    28855.10    28887.09    455.96 o
   0   6   4    26351.64    27540.00    376.74 o
   2   6   4    16098.57    16323.88    233.83 o
   4   6   4    60096.43    60096.35   1151.01 o
   6   6   4      651.51      735.14     17.84 o
   8   6   4    26513.04    26702.34    403.78 o
  10   6   4    36720.26    36890.37    619.44 o
  12   6   4     1332.46     1315.57     34.67 o
  14   6   4     4505.19     4551.01     89.35 o
  16   6   4     4526.31     4591.20    139.05 o
  18   6   4      147.77      116.47     24.38 o
  20   6   4     2371.56     2459.56    125.01 o
 -23   7   4      435.36      559.19    130.92 o
 -21   7   4      905.40      744.88     54.17 o
 -19   7   4      455.07      432.48     41.53 o
 -17   7   4        1.32       30.70     13.54 o
 -15   7   4     8168.39     8471.82    166.13 o
 -13   7   4     9783.78    10215.37    262.29 o
 -11   7   4     1712.07     1800.42     45.74 o
  -9   7   4       49.01       76.50     12.98 o
  -7   7   4     6732.20     7078.12    157.10 o
  -5   7   4     2052.29     2224.97     43.06 o
  -3   7   4        3.31       41.38      7.96 o
  -1   7   4      867.45     1018.87     24.87 o
   1   7   4      510.32      534.29     24.83 o
   3   7   4    16337.86    15877.93    253.36 o
   5   7   4     5736.81     5993.40    171.10 o
   7   7   4     2578.19     2542.54     62.75 o
   9   7   4    22067.30    21609.70    371.27 o
  11   7   4    17242.89    17088.08    472.66 o
  13   7   4      189.69      193.22     18.96 o
  15   7   4     3106.64     3179.08    122.79 o
  17   7   4      558.64      545.35     41.53 o
  19   7   4       83.91      -13.54     43.34 o
 -20   8   4      777.31      778.29     58.69 o
 -18   8   4      227.17      206.76     27.99 o
 -16   8   4       10.73       27.09     16.25 o
 -14   8   4      595.83      668.14     31.60 o
 -12   8   4      135.77      196.54     22.01 o
 -10   8   4        0.04       55.83     17.50 o
  -8   8   4      648.89      573.37     66.36 o
  -6   8   4      425.79      442.81     32.05 o
  -4   8   4     1250.98     1214.02     32.65 o
  -2   8   4     9606.73     9374.94    179.91 o
   0   8   4     2274.52     2371.26     62.79 o
   2   8   4     1494.38     1604.62     48.32 o
   4   8   4     5184.37     5418.24    140.85 o
   6   8   4     1087.69     1040.22     35.65 o
   8   8   4     4820.93     4883.56    115.83 o
  10   8   4        5.17       49.66     14.45 o
  12   8   4     5820.77     5800.17    159.81 o
  14   8   4      584.79      610.35     49.66 o
  16   8   4       25.17       60.49     33.41 o
  18   8   4     1329.12     1179.17     74.94 o
 -21   9   4     1393.56     1032.00     92.09 o
 -19   9   4     2636.74     2601.23    124.60 o
 -17   9   4       63.04      121.89     35.21 o
 -15   9   4     1807.30     1896.97     64.11 o
 -13   9   4     3843.29     4018.76    114.67 o
 -11   9   4     2987.62     3021.97    117.38 o
  -9   9   4     1432.60     1440.52     44.71 o
  -7   9   4    10494.77    10927.05    242.42 o
  -5   9   4     6651.47     6190.26    191.41 o
  -3   9   4     1441.29     1653.62     52.89 o
  -1   9   4    15531.71    15011.21    316.77 o
   1   9   4     1759.26     1808.34     85.32 o
   3   9   4    10509.37    10737.99    235.98 o
   5   9   4    13992.51    13592.11    362.96 o
   7   9   4      502.87      555.28     37.92 o
   9   9   4    16680.18    16744.09    451.44 o
  11   9   4     3929.38     3884.23    124.60 o
  13   9   4      191.33      192.32     22.57 o
  15   9   4     5262.44     5148.28    203.15 o
  17   9   4     6109.79     5490.47    243.78 o
 -20  10   4     5748.25     5062.50    321.43 o
 -18  10   4     7110.89     7230.34    270.87 o
 -16  10   4      389.32      460.47     51.46 o
 -14  10   4    17709.85    18060.51    410.81 o
 -12  10   4    17269.64    17924.17    465.89 o
 -10  10   4      175.26      178.77     20.77 o
  -8  10   4    17453.67    18674.47    479.43 o
  -6  10   4    13078.21    13319.43    301.57 o
  -4  10   4     1610.45     1607.14     70.43 o
  -2  10   4    12182.63    12274.48    622.99 o
   0  10   4     1093.68     1102.75    113.76 o
   2  10   4     7692.78     7610.46    234.75 o
   4  10   4    14988.97    15606.45    418.94 o
   6  10   4     3867.37     3773.18    135.43 o
   8  10   4    13553.26    14254.83    371.09 o
  10  10   4    17334.92    17677.68    506.52 o
  12  10   4     1336.50     1345.31     69.52 o
  14  10   4     1095.92     1049.16    107.44 o
  16  10   4     8864.75     8299.37    544.44 o
 -17  11   4     2250.56     2066.71    156.20 o
 -15  11   4     4277.16     4207.47    173.35 o
 -13  11   4    16120.85    16912.94    476.73 o
 -11  11   4     2644.54     2606.64     91.19 o
  -9  11   4     6875.32     7001.91    189.61 o
  -7  11   4     8954.94     9249.21    284.41 o
  -5  11   4      965.81      941.71     54.17 o
  -3  11   4     2151.33     2195.83     93.90 o
  -1  11   4     4043.08     4273.38    138.14 o
   1  11   4     1063.81     1077.15     55.98 o
   3  11   4     3682.68     3522.17    132.72 o
   5  11   4    10112.55    11364.68    314.21 o
   7  11   4       58.66       95.71     32.50 o
   9  11   4    16104.47    16742.29    517.36 o
  11  11   4     9091.36     8098.92    286.22 o
  13  11   4       80.47       13.54     55.98 o
  15  11   4    10150.04     9046.05    578.75 o
 -14  12   4     1905.11     1826.55    156.20 o
 -12  12   4     1352.94     1216.19     63.20 o
 -10  12   4     1400.18     1376.00     66.81 o
  -8  12   4     1849.94     1433.79    117.38 o
  -6  12   4       62.87       60.49     25.28 o
  -4  12   4      542.58      669.94     53.27 o
  -2  12   4     2153.59     2146.17     98.42 o
   0  12   4       60.62       12.64     22.57 o
   2  12   4       54.26       36.12     29.80 o
   4  12   4      260.03      312.40     38.82 o
   6  12   4     2253.09     2272.57    111.96 o
   8  12   4      515.70      478.53     68.62 o
  10  12   4      975.89      922.75     66.81 o
 -11  13   4      130.36       50.56     42.44 o
  -7  13   4      100.84       94.80     43.34 o
  -5  13   4       89.64       83.97     35.21 o
  -3  13   4     1842.22     1661.32     97.51 o
  -1  13   4      920.10      980.54     72.23 o
   1  13   4      229.61      282.60     46.05 o
   3  13   4      483.43      527.29     75.84 o
   7  13   4      545.99      539.03     74.04 o
 -27   1   5     1313.63     1308.88     60.31 o
 -25   1   5      683.46      663.66     96.16 o
 -23   1   5      544.07      497.17     31.28 o
 -21   1   5     2241.75     2129.81    113.76 o
 -19   1   5       38.58       24.18      6.32 o
 -17   1   5     6624.78     6613.88     97.96 o
 -15   1   5    25784.21    25686.01    315.82 o
 -13   1   5       81.66      139.97     13.54 o
 -11   1   5    51124.49    49880.57    923.45 o
  -9   1   5    39929.95    38901.08    505.30 o
  -7   1   5     2629.57     2575.41     42.95 o
  -5   1   5    24118.66    22679.27    326.45 o
  -3   1   5     3527.47     3448.18     71.12 o
  -1   1   5    27894.53    27413.71    440.80 o
   1   1   5       17.63       46.05      4.11 o
   3   1   5     7225.54     7442.81     90.01 o
   5   1   5    25837.10    25544.45    261.08 o
   7   1   5     9778.19     9687.00     99.73 o
   9   1   5     1958.84     1922.32     26.79 o
  11   1   5     7072.85     7371.10     93.15 o
  13   1   5    13975.29    14164.75    185.54 o
  15   1   5     1927.38     2024.12     30.53 o
  17   1   5     6210.02     6323.05    126.67 o
  19   1   5     3423.64     3419.38     84.19 o
  21   1   5     2445.48     2436.06     76.93 o
  23   1   5    10288.25    10112.49    297.19 o
 -28   2   5     6024.50     6601.93    371.09 o
 -26   2   5     2235.80     2175.02    198.64 o
 -24   2   5       18.88       74.30     31.13 o
 -22   2   5     4340.27     4587.86    377.86 o
 -20   2   5      925.22      964.14     35.72 o
 -18   2   5    14385.70    14466.80    280.35 o
 -16   2   5    33984.23    34481.85    658.83 o
 -14   2   5     9497.17     9551.80    127.31 o
 -12   2   5    43057.23    43632.11    811.50 o
 -10   2   5    98397.98    95836.36   3042.74 o
  -8   2   5     1127.32     1061.09     23.02 o
  -6   2   5    30855.67    29355.54    422.97 o
  -4   2   5    63878.34    59557.33   1882.53 o
  -2   2   5     5938.77     5850.23    118.34 o
   0   2   5    35879.67    35275.20    564.34 o
   2   2   5     6110.39     6129.67     79.33 o
   4   2   5    18100.14    17640.24    308.79 o
   6   2   5    74754.77    73334.21   1337.67 o
   8   2   5    36219.91    35625.73    436.76 o
  10   2   5     1432.66     1575.56     23.72 o
  12   2   5    41699.57    42725.62    628.12 o
  14   2   5    17583.40    17733.13    324.59 o
  16   2   5     1431.18     1434.16     34.71 o
  18   2   5    11385.63    11944.04    409.46 o
  20   2   5      567.80      611.16     86.23 o
  22   2   5     7113.60     7830.75    342.65 o
  24   2   5     4611.50     4771.77    300.66 o
 -27   3   5    11007.43    10114.17    402.69 o
 -25   3   5        3.26       73.98     33.68 o
 -23   3   5     6068.51     6267.40    175.38 o
 -21   3   5    12208.41    12664.03    272.33 o
 -19   3   5     4356.37     4396.83     68.91 o
 -17   3   5    18902.49    19233.02    263.10 o
 -15   3   5    17670.88    17491.52    242.60 o
 -13   3   5      211.57      210.87      9.58 o
 -11   3   5    43325.32    43230.36    565.94 o
  -9   3   5    25658.04    25930.84    346.30 o
  -7   3   5     2486.94     2286.00     84.42 o
  -5   3   5    52850.74    50359.70   1058.19 o
  -1   3   5    30538.11    29795.96    432.04 o
   1   3   5    60154.08    57233.72   1288.37 o
   3   3   5     6980.51     7284.93    103.55 o
   5   3   5    66696.96    64762.05   1534.46 o
   7   3   5    61046.25    59862.44    968.23 o
   9   3   5      806.48      856.88     21.67 o
  11   3   5    34440.95    34303.24    509.77 o
  13   3   5    16787.69    17073.74    220.54 o
  15   3   5      375.98      356.39     29.80 o
  17   3   5    14199.56    14462.54    269.01 o
  19   3   5     4408.33     4981.38    288.47 o
  21   3   5      660.62      648.99     53.92 o
  23   3   5     8373.50     8007.73    469.50 o
 -26   4   5      878.48      947.25     79.91 o
 -24   4   5     4522.87     4686.75    189.16 o
 -22   4   5    13913.71    13437.73    386.93 o
 -20   4   5     1087.08     1187.53     74.04 o
 -18   4   5     8411.82     8325.06    141.22 o
 -16   4   5     3553.40     3666.53    175.16 o
 -14   4   5     1100.86     1127.52     23.94 o
 -12   4   5     2427.04     2621.81     44.05 o
 -10   4   5     1936.50     1953.31     34.76 o
  -8   4   5     2791.57     2851.72     50.31 o
  -6   4   5     2865.62     2517.65     78.55 o
  -4   4   5    31869.93    30768.31    445.42 o
  -2   4   5    11348.98    11543.43    175.50 o
   0   4   5    11765.23    10693.08    146.17 o
   2   4   5    33087.73    31299.68    504.60 o
   4   4   5     5395.85     6131.55     98.45 o
   6   4   5    17910.40    17057.69    216.09 o
   8   4   5    16130.52    16823.79    285.31 o
  10   4   5     1550.14     1407.86     56.88 o
  12   4   5    13052.78    13108.89    204.01 o
  14   4   5      219.07      217.59     10.83 o
  16   4   5     8530.51     8498.84    169.47 o
  18   4   5     8186.73     8488.76    323.69 o
  20   4   5     1023.00      926.26     62.56 o
  22   4   5     1149.92     1019.60    115.57 o
 -27   5   5      480.57      454.15     89.39 o
 -25   5   5       39.66       61.58     30.05 o
 -23   5   5     1607.79     1690.49    128.21 o
 -21   5   5     2597.19     2612.80     83.06 o
 -19   5   5        4.47        7.07     27.99 o
 -17   5   5      188.25      198.80     34.76 o
 -15   5   5     1255.87     1329.55     48.30 o
 -13   5   5     1446.13     1505.88     30.32 o
 -11   5   5     2489.80     2385.32     51.01 o
  -9   5   5     9712.36     9439.29    163.74 o
  -7   5   5     2372.55     2370.02     44.67 o
  -5   5   5     2393.14     2722.67     45.01 o
  -3   5   5    14042.12    14592.33    222.48 o
  -1   5   5     2307.30     2904.76     62.75 o
   1   5   5    20515.77    21036.09    317.06 o
   3   5   5     4141.60     4130.87     81.81 o
   5   5   5     1305.47     1560.41     34.44 o
   7   5   5     3189.60     3209.02     53.72 o
   9   5   5     3644.05     3835.74     68.95 o
  11   5   5     3276.15     3317.28     55.72 o
  13   5   5     1356.60     1409.44     32.96 o
  15   5   5     9884.97     9586.89    180.58 o
  17   5   5     2945.65     2861.92     81.59 o
  19   5   5       34.04       19.68     78.10 o
  21   5   5       57.56       11.77     45.60 o
 -26   6   5      613.49      373.80     74.04 o
 -24   6   5      252.40      297.52     51.46 o
 -22   6   5      883.74      942.90     65.33 o
 -20   6   5        1.32       82.16     27.09 o
 -18   6   5     2961.27     2946.25     82.35 o
 -16   6   5     6113.64     6144.00    143.56 o
 -14   6   5      151.12      187.53     44.69 o
 -12   6   5     6810.63     6592.30    181.03 o
 -10   6   5     9186.44     9014.07    162.48 o
  -8   6   5     5283.61     5604.63     98.87 o
  -6   6   5     2991.74     3167.04     54.22 o
  -4   6   5     4390.07     4582.31     98.87 o
  -2   6   5      530.61      565.05     27.09 o
   0   6   5     4469.23     4615.75     84.12 o
   2   6   5     8822.80     9015.05    209.02 o
   4   6   5     3734.92     3866.73     78.10 o
   6   6   5    18495.05    18547.51    432.03 o
   8   6   5     4708.11     4859.43    116.47 o
  10   6   5     1725.50     1874.12     44.95 o
  12   6   5    11435.62    11467.00    210.25 o
  14   6   5     2990.52     2986.76     81.26 o
  16   6   5       35.33       35.21     24.38 o
  18   6   5     1346.16     1373.08    110.15 o
  20   6   5        0.27       41.55     69.97 o
 -23   7   5    11464.44    10734.78    734.95 o
 -21   7   5     9268.63     9354.84    288.92 o
 -19   7   5     1750.88     1968.30     84.87 o
 -17   7   5    10353.96    10543.05    223.92 o
 -15   7   5     3573.02     3604.70     81.04 o
 -13   7   5     3657.63     3651.47     93.00 o
 -11   7   5     5171.29     5070.66    117.42 o
  -9   7   5     6928.01     6928.32    119.68 o
  -7   7   5     1083.57     1023.63     27.98 o
  -5   7   5    24753.09    25053.07    380.29 o
  -3   7   5    12817.17    12819.47    296.15 o
  -1   7   5     6639.67     6642.43    122.34 o
   1   7   5    40847.50    39814.74    748.50 o
   3   7   5    16018.44    15703.80    307.89 o
   5   7   5    23110.50    23863.02    454.12 o
   7   7   5    18442.60    18884.99    324.33 o
   9   7   5        3.32       25.56     11.03 o
  11   7   5    20664.51    20909.09    460.99 o
  13   7   5     5563.53     5448.94    130.92 o
  15   7   5     1016.42     1058.19     55.98 o
  17   7   5     7953.87     7686.30    270.87 o
  19   7   5     2079.27     1700.40    100.85 o
 -20   8   5     7166.32     7086.78    246.49 o
 -18   8   5     2032.27     1985.45     91.19 o
 -16   8   5     8971.16     9484.86    202.25 o
 -14   8   5      723.67      826.52     35.58 o
 -12   8   5     2563.30     2757.98     78.20 o
 -10   8   5     2969.68     3102.30     82.51 o
  -8   8   5        3.08       21.67     34.31 o
  -6   8   5    15127.36    15651.83    290.77 o
  -4   8   5    27032.59    26250.69    625.25 o
  -2   8   5      512.51      433.79     20.74 o
   0   8   5    22783.74    22826.59    466.84 o
   2   8   5    51338.35    49814.24   1175.13 o
   4   8   5      111.23      152.57     29.34 o
   6   8   5    27359.98    27107.47    634.73 o
   8   8   5     5619.26     5821.89    172.00 o
  10   8   5    11722.08    11644.54    266.56 o
  12   8   5    22374.46    23051.69    615.77 o
  14   8   5       88.05      119.18     28.89 o
  16   8   5    18703.71    18642.87    577.85 o
  18   8   5    15965.58    15743.69    732.24 o
 -21   9   5     6820.28     6670.55    397.27 o
 -19   9   5     1258.00     1255.92     77.65 o
 -17   9   5     3213.14     3249.50    131.82 o
 -15   9   5     6395.41     6449.34    174.26 o
 -13   9   5        2.51       27.09     18.06 o
 -11   9   5     7184.63     7103.16    275.83 o
  -9   9   5     2966.36     2936.56     84.36 o
  -7   9   5     9462.41     9299.51    220.29 o
  -5   9   5    32047.04    30284.77    623.45 o
  -3   9   5     2883.99     2748.28    117.38 o
  -1   9   5    11096.32    10305.89    240.97 o
   1   9   5    17958.74    17644.05    390.70 o
   3   9   5     3974.18     4047.07    100.12 o
   5   9   5     2240.34     2208.54     85.65 o
   7   9   5     2668.29     2456.41    325.04 o
   9   9   5      138.39      139.05     26.18 o
  11   9   5     1993.52     1826.55     79.45 o
  13   9   5     2748.50     2711.38    173.35 o
  15   9   5       58.70       58.69     27.09 o
  17   9   5     8007.97     7787.43    386.44 o
 -20  10   5      551.89      545.35     80.36 o
 -18  10   5        6.89       -8.13     27.99 o
 -16  10   5      983.27      857.75     58.69 o
 -14  10   5      306.81      371.09     32.50 o
 -12  10   5      517.51      526.38     34.31 o
 -10  10   5      993.47     1099.72     49.66 o
  -8  10   5      154.12      121.90     22.97 o
  -6  10   5     2298.79     2347.77    126.86 o
  -4  10   5      254.38      290.58     34.31 o
  -2  10   5      351.28      354.14     60.04 o
   0  10   5      133.82      224.81     41.08 o
   4  10   5       14.34       19.50     16.68 o
   6  10   5      156.08      148.98     24.38 o
   8  10   5      288.13      368.38     37.92 o
  10  10   5       17.83       11.74     22.57 o
  12  10   5      238.71      262.74     43.34 o
  14  10   5      397.78      330.46     55.08 o
  16  10   5      242.02      186.90     51.46 o
 -17  11   5      491.10      317.82     46.95 o
 -15  11   5      612.50      511.94     39.73 o
 -13  11   5      710.22      765.65     46.95 o
 -11  11   5      364.34      438.80     34.31 o
  -9  11   5      136.99      172.45     23.48 o
  -7  11   5     2386.68     2486.56     88.48 o
  -5  11   5     2499.55     2543.44    110.15 o
  -3  11   5      646.21      620.29     46.05 o
  -1  11   5     1559.12     1607.14     74.94 o
   1  11   5     5651.44     5630.42    183.29 o
   3  11   5     3882.29     3761.44    138.14 o
   5  11   5      473.39      508.33     43.34 o
   7  11   5      458.29      412.62     38.82 o
   9  11   5       25.37       70.43     32.50 o
  11  11   5     2567.90     2422.45    195.02 o
  13  11   5      409.77      204.96     59.59 o
 -14  12   5     1634.21     1540.33     91.19 o
 -12  12   5     2728.49     2660.82    101.12 o
 -10  12   5     4677.16     4589.39    158.01 o
  -8  12   5       72.00       71.33     30.70 o
  -6  12   5    12175.38    12802.08    402.69 o
  -4  12   5    10767.06    11086.59    359.35 o
  -2  12   5      385.39      498.40     42.44 o
   2  12   5    11804.80    10084.38    340.39 o
   4  12   5        9.08       37.92     34.31 o
   6  12   5     2211.11     2132.63    111.96 o
   8  12   5      477.44      414.43     48.76 o
  10  12   5      922.98      874.00     77.65 o
 -11  13   5     6638.88     5434.50    356.64 o
  -9  13   5     2669.47     2659.01    183.29 o
  -7  13   5     3236.73     2776.39    204.05 o
  -5  13   5    11742.60    11130.83    656.40 o
  -3  13   5      653.53      522.77     52.37 o
  -1  13   5     4393.67     4594.81    189.61 o
   1  13   5     7284.09     7105.74    413.52 o
   3  13   5     1772.66     1432.89    126.40 o
   5  13   5     1542.59     1186.40    101.12 o
   7  13   5     2298.70     2087.48    142.66 o
 -28   0   6     1287.17     1552.07    127.31 o
 -26   0   6    12464.25    12797.56    457.77 o
 -24   0   6     9080.61     9688.01    299.76 o
 -22   0   6       44.31       67.72     28.89 o
 -20   0   6    12741.45    12905.91    260.94 o
 -18   0   6    34677.58    34916.56    835.17 o
 -16   0   6    10236.66    10582.77    212.18 o
 -14   0   6    33736.02    34322.46    779.19 o
 -12   0   6    36192.49    37041.06    830.66 o
 -10   0   6    13420.11    12899.59    247.39 o
  -6   0   6    28271.63    28722.74    654.60 o
   0   0   6       61.72      130.02      8.13 o
   4   0   6    39343.26    39420.18    631.12 o
   6   0   6      197.46      254.61     10.83 o
   8   0   6     9524.93     9510.14    145.37 o
  10   0   6     1040.73     1104.23     25.28 o
  12   0   6     6366.04     6703.06    109.25 o
  14   0   6    14354.58    14339.70    249.20 o
  16   0   6    12155.37    12523.08    267.26 o
  18   0   6     4540.26     4615.57    149.88 o
  20   0   6    17282.93    17572.04    518.26 o
  22   0   6     4723.16     4816.92    286.22 o
 -27   1   6     3782.40     3434.21    139.72 o
 -25   1   6     9742.91     9879.32    414.43 o
 -23   1   6     1016.99     1099.37     43.36 o
 -21   1   6     7937.48     7959.83    141.57 o
 -19   1   6    12035.03    12295.66    163.26 o
 -17   1   6     5750.07     5786.30     80.17 o
 -15   1   6     7213.17     7493.88     99.89 o
 -13   1   6    11604.97    11508.92    156.73 o
 -11   1   6     1991.40     2160.61     32.65 o
  -9   1   6    42883.03    40536.64    641.63 o
  -7   1   6    25595.47    24605.21    354.60 o
  -5   1   6     3669.87     3592.09     58.35 o
  -1   1   6    31702.02    30570.18    434.51 o
   1   1   6    20364.21    20097.62    289.85 o
   3   1   6    52975.42    51209.57    934.67 o
   5   1   6    13745.19    14055.05    154.75 o
   7   1   6     8960.13     8901.14    114.67 o
   9   1   6    19616.42    20100.25    209.73 o
  11   1   6     1301.34     1229.38     20.57 o
  13   1   6    10869.80    11465.19    133.82 o
  15   1   6    15482.01    15782.09    193.43 o
  17   1   6      364.92      388.93     24.68 o
  19   1   6     5738.74     5963.28    137.53 o
  21   1   6     9960.65    10151.10    252.92 o
 -28   2   6      317.45      310.59     48.76 o
 -26   2   6      644.48      578.52     45.66 o
 -24   2   6     1147.82     1140.73     81.26 o
 -22   2   6      576.80      610.18     78.10 o
 -20   2   6     2495.11     2597.28     78.55 o
 -18   2   6      250.95      244.12     10.52 o
 -16   2   6      612.50      609.48     31.15 o
 -14   2   6     5545.79     5615.83     77.00 o
 -12   2   6      198.13      246.38     13.54 o
 -10   2   6     1029.41      954.27     19.12 o
  -8   2   6     3014.46     2830.15     47.67 o
  -6   2   6     7568.75     8242.49    140.99 o
  -4   2   6      319.93      369.58     12.98 o
  -2   2   6     6701.31     6920.98    119.38 o
   0   2   6      293.86      367.78     12.08 o
   2   2   6     5139.08     5231.25     69.37 o
   4   2   6    12925.33    12237.34    156.03 o
   6   2   6      501.61      499.83     18.96 o
   8   2   6    15641.30    15326.78    174.83 o
  10   2   6     5334.53     5319.02     67.33 o
  12   2   6     1276.10     1297.76     24.26 o
  14   2   6     5096.86     5085.69     73.39 o
  16   2   6     1219.25     1212.58     32.96 o
  18   2   6     1442.80     1346.81     43.93 o
  20   2   6      915.66      865.41     60.80 o
  22   2   6       72.51       67.70     44.74 o
 -27   3   6     3239.80     3418.34    154.39 o
 -25   3   6     2408.44     2450.16     92.68 o
 -23   3   6      410.52      331.72     67.27 o
 -21   3   6       15.49       20.77     23.02 o
 -19   3   6     1823.50     1860.73     47.85 o
 -17   3   6     7572.41     7573.31    113.73 o
 -15   3   6     1911.80     1955.04     44.37 o
 -13   3   6      255.64      283.25     13.54 o
 -11   3   6     4956.03     5127.22     84.58 o
  -9   3   6     7973.15     8181.22    116.45 o
  -7   3   6     6530.41     6304.88    101.29 o
  -5   3   6    15279.26    16015.27    243.88 o
  -3   3   6    29848.69    28983.56    425.06 o
  -1   3   6    10548.01    10389.65    160.92 o
   1   3   6     3108.96     3359.23     50.88 o
   3   3   6     2435.59     2438.69     95.25 o
   5   3   6     5987.19     6140.38     90.33 o
   7   3   6       18.69       48.63     26.64 o
   9   3   6     4466.09     4605.99     77.20 o
  11   3   6     3910.31     4019.27     56.78 o
  13   3   6      408.02      410.63     14.49 o
  15   3   6      133.38      159.37     13.99 o
  17   3   6        1.29       -3.87     15.09 o
  19   3   6      746.96      821.67     54.26 o
  21   3   6     3677.60     3694.21    191.86 o
  23   3   6     1151.23      985.96    115.57 o
 -28   4   6     1262.32      746.69    103.83 o
 -26   4   6     8086.86     8279.84    487.11 o
 -24   4   6     2463.64     2676.18    121.46 o
 -22   4   6      759.13      774.19     50.25 o
 -20   4   6     6526.88     6375.25    368.83 o
 -18   4   6     7348.67     7282.23    201.34 o
 -16   4   6       53.38       45.20     10.52 o
 -14   4   6     6026.60     6151.39     96.07 o
 -12   4   6     1695.64     1741.06     32.24 o
 -10   4   6     2816.44     2707.72     45.32 o
  -8   4   6    58364.74    58424.18   1129.06 o
  -6   4   6      145.35      188.16     20.77 o
  -4   4   6    33713.07    32232.68    467.05 o
  -2   4   6    89226.62    86120.35   2706.86 o
   0   4   6     9327.98    10583.47    147.44 o
   2   4   6    34671.79    34968.30    567.16 o
   4   4   6    28571.22    30184.19    407.32 o
   6   4   6       33.97       62.01     21.22 o
   8   4   6     7327.22     7643.36    115.86 o
  10   4   6     6567.99     6848.09    153.94 o
  12   4   6     3253.78     3243.53     54.22 o
  14   4   6    12281.90    12640.06    189.01 o
  16   4   6     7036.69     7256.10    172.60 o
  18   4   6     2165.20     2455.37    104.68 o
  20   4   6    11106.55    12023.98    512.84 o
  22   4   6     5502.06     5067.02    310.59 o
 -27   5   6      892.57      810.80    108.35 o
 -25   5   6    10912.09    10431.96    412.19 o
 -23   5   6     2368.87     2411.88    110.54 o
 -21   5   6     6815.18     6813.83    149.63 o
 -19   5   6    19560.43    19915.23    412.17 o
 -17   5   6     1675.17     1710.02     51.01 o
 -15   5   6    29770.32    29560.89    513.74 o
 -13   5   6    11844.41    12078.18    198.06 o
 -11   5   6       30.83       30.39      9.93 o
  -9   5   6    36753.23    36155.82    959.77 o
  -7   5   6    19713.59    20690.28    309.76 o
  -5   5   6     3249.05     3448.70     60.49 o
  -3   5   6    18777.49    18473.79    279.17 o
  -1   5   6    29987.19    30753.79    411.98 o
   1   5   6     1734.69     1791.37     55.08 o
   3   5   6    51041.12    49948.95   1154.58 o
   5   5   6    16734.61    16733.65    258.23 o
   7   5   6     5250.85     5528.35    136.34 o
   9   5   6    53035.59    54394.12   1327.70 o
  11   5   6     2627.94     2815.38     53.99 o
  13   5   6    18162.05    18157.21    325.24 o
  15   5   6    22577.63    22849.44    620.29 o
  17   5   6       21.65       27.38     22.03 o
  19   5   6    11806.14    12482.14    360.99 o
 -24   6   6     5358.58     5293.80    330.01 o
 -22   6   6     1370.49     1276.73     57.27 o
 -20   6   6    10641.52    11131.51    308.97 o
 -18   6   6     4549.92     4775.69    123.78 o
 -16   6   6    10553.38    10869.05    284.41 o
 -14   6   6    25845.71    26520.33    571.08 o
 -12   6   6     2731.04     2647.94     53.31 o
 -10   6   6      936.90      931.43     29.37 o
  -8   6   6    31736.00    31961.08    476.83 o
  -6   6   6     5219.90     5276.44     92.35 o
  -4   6   6       74.95      117.41     11.05 o
  -2   6   6    11560.89    11566.70    168.37 o
   0   6   6     1748.16     1832.49     62.30 o
   2   6   6    30880.31    30725.24    469.13 o
   4   6   6    25572.78    25464.54    422.10 o
   6   6   6      134.76      153.81     33.86 o
   8   6   6    37184.57    37331.28    872.11 o
  10   6   6    26686.32    27022.15    527.62 o
  12   6   6     2968.49     2978.80     69.52 o
  14   6   6    12351.94    12598.02    354.84 o
  16   6   6     3124.10     3109.55    117.38 o
  18   6   6     2673.77     2810.10    224.37 o
  20   6   6     3236.54     3120.39    206.76 o
 -23   7   6        1.38      -13.54     74.94 o
 -21   7   6      953.74     1128.61     67.72 o
 -19   7   6     2795.66     2672.07    156.20 o
 -17   7   6       46.96       62.30     15.83 o
 -15   7   6    14624.79    14929.77    306.26 o
 -13   7   6     6910.88     6867.96    143.15 o
 -11   7   6      465.43      420.25     36.12 o
  -9   7   6     5613.96     5394.47    118.28 o
  -7   7   6    11606.50    11180.55    202.36 o
  -5   7   6      628.53      527.47     53.27 o
  -3   7   6       63.13       63.66      9.24 o
  -1   7   6     1456.18     1489.82     36.96 o
   1   7   6     3842.62     3861.20     89.79 o
   3   7   6    12768.55    12993.95    280.70 o
   5   7   6      680.67      670.33     29.29 o
   7   7   6     3650.01     3494.96     89.35 o
   9   7   6    15770.74    15383.31    330.75 o
  11   7   6      790.68      779.08     42.01 o
  13   7   6     1302.48     1133.86     55.53 o
  15   7   6      116.99       58.69     27.99 o
  17   7   6       59.09       99.32     30.70 o
  19   7   6       91.34      -13.54     71.33 o
 -22   8   6       68.77       62.30     54.17 o
 -20   8   6     3626.03     3640.45    139.05 o
 -18   8   6      218.15      156.20     28.89 o
 -16   8   6     1063.40     1028.72     97.96 o
 -14   8   6       75.00       88.33     20.36 o
 -12   8   6     1611.96     1472.34     57.33 o
 -10   8   6     1054.50     1033.48     57.33 o
  -8   8   6     2009.77     1749.71     58.24 o
  -6   8   6      567.34      462.50     44.24 o
  -4   8   6       64.06       33.21     10.16 o
  -2   8   6     1359.32     1393.80     99.77 o
   0   8   6     1954.56     1996.42     57.29 o
   2   8   6     2565.26     2372.45    109.70 o
   4   8   6     3622.25     3608.38    115.50 o
   6   8   6      505.83      452.10     35.48 o
   8   8   6      520.59      565.91     36.24 o
  10   8   6      129.27      226.86     25.57 o
  12   8   6        0.90        4.51     17.15 o
  14   8   6     1140.07     1055.48     81.26 o
  16   8   6        6.32       69.52     37.02 o
 -21   9   6     3444.96     3424.66    200.44 o
 -19   9   6     5665.96     5691.82    229.33 o
 -17   9   6       26.03       83.97     23.48 o
 -15   9   6    11060.02    11110.60    271.15 o
 -13   9   6    12240.62    12117.44    444.67 o
 -11   9   6       38.90       60.30     16.68 o
  -9   9   6     8296.16     8420.55    200.18 o
  -7   9   6     4206.26     3954.10    102.53 o
  -5   9   6      487.14      396.38     39.28 o
  -3   9   6     6149.07     5611.83    133.93 o
  -1   9   6     3087.53     2894.19    118.28 o
   1   9   6       28.42       93.54     37.47 o
   3   9   6     9709.21     9286.40    344.90 o
   5   9   6     6168.20     6157.02    326.85 o
   7   9   6     6363.76     6597.79    207.84 o
   9   9   6    16437.87    16787.12    491.60 o
  11   9   6     2840.86     2793.54    111.96 o
  13   9   6     2369.93     2208.47    131.82 o
  15   9   6     7119.49     6497.20    361.16 o
 -20  10   6     7954.43     7073.24    419.84 o
 -18  10   6      810.72      748.50     65.91 o
 -16  10   6     4815.59     4435.90    147.17 o
 -14  10   6    22000.78    22859.37    470.41 o
 -12  10   6     6412.69     6877.23    175.79 o
 -10  10   6     3586.55     3537.81    102.68 o
  -8  10   6    15001.85    15534.78    350.09 o
  -6  10   6     2591.80     2840.75     90.29 o
  -4  10   6     3029.93     2969.86    116.79 o
  -2  10   6     8217.54     8439.63    271.50 o
   0  10   6     1002.97      968.22     53.31 o
   2  10   6    11568.60    11978.51    445.58 o
   4  10   6    11814.72    11571.77    359.53 o
   6  10   6     2741.15     2756.69    110.33 o
   8  10   6    22272.26    22929.79    655.50 o
  10  10   6    10229.55    10708.28    479.43 o
  12  10   6      147.21      233.85     57.78 o
  14  10   6     7108.15     6928.78    417.14 o
  16  10   6     2677.49     2171.45    171.55 o
 -17  11   6       92.14       91.19     37.02 o
 -15  11   6     5510.40     5367.68    188.70 o
 -13  11   6    17006.39    17686.71    494.78 o
 -11  11   6     1164.74      987.76     46.95 o
  -9  11   6    12114.82    12653.10    303.37 o
  -7  11   6    13982.25    14655.37    371.97 o
  -5  11   6       79.62      152.31     27.36 o
  -3  11   6    14752.48    15118.25    456.69 o
  -1  11   6     2234.41     1956.08     97.96 o
   1  11   6     5850.02     6226.12    199.28 o
   3  11   6    12879.38    13310.40    402.69 o
   5  11   6      775.56      673.56     48.76 o
   7  11   6     9444.93     9827.05    310.59 o
   9  11   6     8180.78     7694.43    311.50 o
  11  11   6     1513.23     1369.68    116.47 o
  13  11   6     1034.08      846.01    100.22 o
 -14  12   6      307.30      212.18     45.14 o
 -12  12   6     2281.57     2443.22    117.38 o
 -10  12   6       44.05       23.48     27.99 o
  -8  12   6     3715.23     3863.47    152.59 o
  -6  12   6     2059.33     2184.99    176.97 o
  -4  12   6     3459.86     3369.59    130.92 o
  -2  12   6     8080.44     8420.35    269.06 o
   0  12   6      126.08      117.38     33.41 o
   2  12   6     3682.71     3766.86    254.61 o
   4  12   6     3749.38     3844.51    182.38 o
   6  12   6      336.28      432.48     77.65 o
   8  12   6     2127.59     1803.97    130.92 o
 -11  13   6      142.94      288.92     68.62 o
  -9  13   6       11.76       -4.51     53.27 o
  -7  13   6      194.23      225.72     63.20 o
  -5  13   6      635.06      520.06     83.07 o
  -3  13   6      310.95      156.20     52.37 o
  -1  13   6       53.83       51.46     38.82 o
   1  13   6      476.47      365.67     64.11 o
   3  13   6      366.44      423.46     65.01 o
   5  13   6       46.17       62.30     57.78 o
 -27   1   7     1424.09     1400.54     80.81 o
 -25   1   7      826.57      853.85     45.28 o
 -23   1   7     1645.00     1811.44    130.02 o
 -21   1   7       58.18       80.01     31.15 o
 -19   1   7     6208.31     6224.94     93.31 o
 -17   1   7     7196.96     7318.86     99.89 o
 -15   1   7     1344.08     1425.95     26.49 o
 -13   1   7    10913.23    11336.55    156.71 o
 -11   1   7    38581.83    38799.95    556.41 o
  -9   1   7    12025.38    11370.67    169.53 o
  -7   1   7     6771.56     7366.66    103.89 o
  -5   1   7    44282.79    43774.15    805.43 o
  -3   1   7     4313.97     4807.43     75.25 o
  -1   1   7    42399.69    41783.45    668.15 o
   1   1   7     7015.87     6841.08     96.00 o
   3   1   7    22109.46    21685.58    249.31 o
   5   1   7    51900.73    50951.31    661.09 o
   7   1   7     2161.63     2237.74     32.54 o
   9   1   7     5314.70     5269.75     63.41 o
  11   1   7     7969.28     8205.17     99.74 o
  13   1   7     3219.86     3281.16     47.02 o
  15   1   7      344.92      349.70     14.27 o
  17   1   7      180.64      191.66     18.48 o
  19   1   7      705.34      661.44     40.47 o
  21   1   7      252.10      249.08     43.41 o
 -28   2   7     8998.38     8989.17    419.84 o
 -26   2   7       31.31       56.31     80.81 o
 -24   2   7     3466.12     3372.59    105.54 o
 -22   2   7     4201.72     4413.24    111.85 o
 -20   2   7     2728.16     2688.58     77.66 o
 -18   2   7    13386.93    13382.76    195.25 o
 -16   2   7    16313.35    16608.68    239.54 o
 -14   2   7      275.22      272.35     17.61 o
 -12   2   7    46807.02    46113.91   1162.47 o
 -10   2   7    66852.71    64116.93   2017.06 o
  -8   2   7     4691.21     5199.07     83.05 o
  -6   2   7    46225.61    45093.16    719.83 o
  -4   2   7    47849.78    48650.68    903.03 o
  -2   2   7    39773.61    39814.48    639.02 o
   0   2   7    41460.38    40551.48    647.30 o
   2   2   7     5057.19     5460.79     72.75 o
   6   2   7    49630.67    48972.05   1107.32 o
   8   2   7      162.21      152.98      9.11 o
  10   2   7    23244.67    23200.10    363.87 o
  12   2   7    15157.40    15210.48    182.11 o
  14   2   7      693.25      697.64     43.34 o
  16   2   7     2064.36     2167.70    118.73 o
  18   2   7     1165.44     1266.34     99.77 o
  20   2   7      120.41      122.39     35.13 o
 -27   3   7     5446.62     5379.42    229.33 o
 -25   3   7      853.20      808.63    193.22 o
 -23   3   7    11792.60    12521.30    366.85 o
 -21   3   7     5237.72     5387.13    135.32 o
 -19   3   7     6765.94     6944.88    125.26 o
 -17   3   7    22516.21    22230.12    343.49 o
 -15   3   7     5578.04     5776.51    130.47 o
 -13   3   7    24168.98    24433.71    332.36 o
 -11   3   7    50553.79    49904.48    797.71 o
  -9   3   7     5993.30     6328.07     92.57 o
  -7   3   7    16582.58    16298.95    248.81 o
  -5   3   7    62949.43    62155.90   1131.82 o
  -3   3   7     4523.52     4619.71     77.26 o
  -1   3   7    53972.22    53760.21    957.97 o
   1   3   7    24636.21    24112.34    297.80 o
   3   3   7     3351.79     3410.13     54.12 o
   5   3   7    60188.14    59460.72   1907.81 o
   7   3   7     6805.74     6813.47    125.95 o
   9   3   7     6221.25     6207.01     90.13 o
  11   3   7    24335.03    24426.44    378.19 o
  13   3   7     7094.73     7176.90    130.02 o
  15   3   7     2263.43     2301.88     70.62 o
  17   3   7     7939.74     8612.17    242.18 o
  19   3   7     1158.09     1154.94     95.25 o
  21   3   7     4565.43     4493.27    232.49 o
 -26   4   7     2049.35     1652.29     94.80 o
 -24   4   7      168.13      202.44     88.93 o
 -22   4   7    16091.51    16774.85    385.50 o
 -20   4   7     7379.13     7409.39    344.00 o
 -18   4   7     3775.22     3694.15     66.81 o
 -16   4   7    19261.33    19291.41    299.74 o
 -14   4   7      421.74      402.38     16.70 o
 -12   4   7    25406.16    25893.74    491.17 o
 -10   4   7     1372.33     1439.64     51.46 o
  -8   4   7    11433.01    11501.60    179.41 o
  -6   4   7    19876.96    19941.13    298.70 o
  -4   4   7      689.83      881.71     96.16 o
  -2   4   7    18097.68    18371.52    272.56 o
   0   4   7     7464.40     7608.07    110.76 o
   2   4   7    18763.70    18997.06    287.21 o
   4   4   7      266.76      313.97     13.87 o
   6   4   7    14412.90    15130.12    237.69 o
   8   4   7     1247.69     1277.70     59.59 o
  10   4   7    11429.88    11491.18    334.52 o
  12   4   7    19018.31    19221.41    434.74 o
  14   4   7      712.97      755.24     27.74 o
  16   4   7    21903.91    22042.71    462.83 o
  18   4   7     5629.43     5499.85    200.80 o
  20   4   7     2495.41     2407.54    124.15 o
  22   4   7     7594.92     6603.74    390.05 o
 -27   5   7       34.67       18.06     83.97 o
 -25   5   7     1335.86     1295.37    159.36 o
 -23   5   7     6216.59     6430.84    283.96 o
 -21   5   7     3222.07     3404.43    296.15 o
 -19   5   7        2.57       14.84     41.08 o
 -17   5   7     1549.11     1589.37     41.64 o
 -15   5   7       59.77       38.71      9.69 o
 -13   5   7     3156.80     3070.00     91.64 o
 -11   5   7      279.80      252.01     12.72 o
  -9   5   7     4843.34     4930.62     84.93 o
  -7   5   7     3920.58     4009.05     69.18 o
  -5   5   7     1563.36     1633.25     49.21 o
  -3   5   7     1720.57     1838.66     39.73 o
  -1   5   7      783.00      853.07     19.92 o
   1   5   7     2598.15     2548.53     59.14 o
   3   5   7    12634.01    12763.27    199.91 o
   5   5   7     2922.46     2922.93     62.96 o
   7   5   7      569.99      583.47     19.67 o
   9   5   7       95.28       85.10     12.85 o
  11   5   7      304.68      315.81     16.82 o
  13   5   7       39.77       44.40     40.63 o
  15   5   7      968.62     1026.94     52.37 o
  17   5   7      940.60      915.95     66.36 o
  19   5   7      223.88       69.22     33.03 o
  21   5   7        3.46       55.98     51.46 o
 -24   6   7      390.67      375.34     43.79 o
 -22   6   7     3245.07     3194.55    172.45 o
 -20   6   7      578.09      571.04     69.07 o
 -18   6   7    10929.28    11150.21    233.38 o
 -16   6   7     5701.04     5869.58    133.18 o
 -14   6   7      873.97      879.77     29.04 o
 -12   6   7    11552.35    11439.93    186.56 o
 -10   6   7    10058.20     9982.23    274.93 o
  -8   6   7     1821.74     1737.52     79.45 o
  -6   6   7     2293.11     2459.30     48.55 o
  -4   6   7     2667.45     2750.97     58.69 o
  -2   6   7      262.86      321.18     27.99 o
   0   6   7     2447.60     2658.51     83.97 o
   2   6   7        1.40       33.92     13.99 o
   4   6   7     8001.43     7937.14    356.64 o
   6   6   7     6248.28     6332.88    353.48 o
   8   6   7     3472.37     3558.83    169.29 o
  10   6   7     3214.93     3255.47    153.49 o
  12   6   7     4639.39     4595.92    174.71 o
  14   6   7      377.59      338.58     35.21 o
  16   6   7     1068.90     1055.61     49.94 o
  18   6   7      561.49      524.29     51.04 o
  20   6   7      172.70      108.35     76.75 o
 -23   7   7     7311.58     7348.06    299.32 o
 -21   7   7     7232.76     7217.70    214.89 o
 -19   7   7     3274.25     3176.90    195.48 o
 -17   7   7    15761.98    16144.83    925.01 o
 -15   7   7     2971.87     3239.23    106.54 o
 -13   7   7     7586.59     7911.27    176.54 o
 -11   7   7    20714.44    21454.06    423.06 o
  -9   7   7      471.51      524.45     67.27 o
  -7   7   7    20896.16    21592.88    424.04 o
  -5   7   7    11910.29    12221.32    246.19 o
  -3   7   7        9.27       38.30     13.99 o
  -1   7   7    13038.63    13378.69    268.35 o
   1   7   7    14036.54    13867.46    341.16 o
   5   7   7    10755.50    11202.76    289.21 o
   7   7   7    11582.51    11754.12    417.13 o
   9   7   7       16.47       10.52     16.27 o
  11   7   7    19141.40    18704.84    479.44 o
  13   7   7     4398.86     4452.15    208.57 o
  15   7   7     5250.34     4894.57    241.97 o
  17   7   7    13711.59    13632.74    746.69 o
 -22   8   7    20167.67    19878.93    895.67 o
 -20   8   7     1144.33     1059.99     64.11 o
 -18   8   7    13273.33    13678.91    311.38 o
 -16   8   7    13010.34    12989.71    308.09 o
 -14   8   7      684.80      574.33     31.82 o
 -12   8   7    20379.55    20201.13    425.91 o
 -10   8   7     3719.30     3659.69     96.29 o
  -8   8   7    22458.57    21778.01    434.54 o
  -6   8   7    31277.73    30452.27    603.69 o
  -4   8   7     7124.24     7153.38    163.98 o
  -2   8   7    11240.96    10874.32    229.16 o
   0   8   7    33669.55    32646.40    770.60 o
   2   8   7    11737.66    11943.38    479.43 o
   4   8   7     5499.80     5503.66    161.21 o
   6   8   7    11921.44    11940.36    321.58 o
   8   8   7     1144.56     1192.15     59.59 o
  10   8   7    11773.37    12280.73    327.76 o
  12   8   7     8682.64     8828.49    325.04 o
  14   8   7     1639.10     1519.56     96.61 o
  16   8   7    13673.09    14092.31    651.89 o
 -19   9   7       34.91       40.63     29.80 o
 -17   9   7     3494.17     3448.78    110.90 o
 -15   9   7     3103.92     3088.75     93.36 o
 -13   9   7      527.81      652.91     40.18 o
 -11   9   7     7812.34     7959.04    240.98 o
  -9   9   7        4.58       35.56     16.70 o
  -7   9   7    15164.03    14937.12    330.45 o
  -5   9   7    14152.25    14481.14    396.37 o
  -3   9   7      135.16      116.47     17.87 o
  -1   9   7    17062.18    16531.96    433.72 o
   1   9   7     9785.55    10170.84    511.49 o
   3   9   7      186.84      294.44    126.86 o
   5   9   7     2428.92     2528.51     90.60 o
   7   9   7       26.73       50.58     36.12 o
   9   9   7     1073.92     1115.71     88.93 o
  11   9   7     2718.07     2529.08     81.49 o
  13   9   7        4.15       -6.32     44.24 o
  15   9   7     3373.89     3312.70    214.89 o
 -20  10   7       30.35      -14.45     53.27 o
 -18  10   7       54.61       36.12     39.73 o
 -16  10   7       18.61       64.11     22.57 o
 -14  10   7      829.18      819.99     44.09 o
 -12  10   7        1.83      109.80     57.33 o
 -10  10   7     1450.33     1487.83    103.83 o
  -8  10   7      741.73      697.36     37.98 o
  -6  10   7     1487.83     1488.32    104.28 o
  -4  10   7     2461.27     2413.98     98.42 o
  -2  10   7      123.76      118.92     27.63 o
   0  10   7     5637.50     5485.34    366.57 o
   2  10   7      250.81      240.60     95.71 o
   4  10   7     1904.53     1802.17    114.67 o
   6  10   7      652.40      719.14    117.83 o
   8  10   7      998.83      917.40     71.33 o
  10  10   7      656.65      666.33     49.66 o
  12  10   7        0.40      -46.95     46.95 o
  14  10   7      443.62      420.75     61.40 o
 -17  11   7     2519.25     2476.63    174.26 o
 -15  11   7      315.57      299.76     35.21 o
 -13  11   7      943.43      833.37     49.66 o
 -11  11   7      335.99      301.49     56.88 o
  -9  11   7     1582.75     1773.83     68.76 o
  -7  11   7     3463.76     3525.49    115.12 o
  -5  11   7     1479.72     1591.60     72.41 o
  -3  11   7        4.73      -18.82     20.57 o
  -1  11   7      696.43      719.47     54.26 o
   1  11   7     2261.94     2324.77    106.18 o
   3  11   7     1966.53     2139.84     98.22 o
   5  11   7       74.88      111.46     39.73 o
   7  11   7     1347.87     1336.28     78.55 o
   9  11   7       21.85       72.23     33.41 o
  11  11   7     1047.99     1042.84    103.83 o
 -14  12   7       27.81       94.80     40.63 o
 -12  12   7     1050.38      866.77     63.20 o
 -10  12   7      736.24      613.06     41.53 o
  -8  12   7     3558.93     3619.69    154.39 o
  -6  12   7    10978.78    10849.13    381.92 o
  -4  12   7     4645.37     4384.11    154.76 o
  -2  12   7     4679.78     4482.66    158.34 o
   0  12   7    12126.06    12473.42    457.77 o
   2  12   7     2417.29     2482.04    116.47 o
   4  12   7     2903.04     3097.82    211.28 o
   6  12   7     2561.40     2455.86    168.84 o
   8  12   7       22.75       76.75     38.82 o
   3  13   7      648.00      510.13     66.81 o
 -28   0   8     8432.31     7933.69    448.74 o
 -26   0   8    18859.71    19195.44    661.82 o
 -24   0   8     4437.74     4517.16    148.98 o
 -22   0   8    11842.22    12123.10    344.90 o
 -20   0   8    22143.59    22168.66    446.93 o
 -18   0   8     1326.97     1327.25     40.63 o
 -16   0   8    10795.52    10924.97    224.82 o
 -14   0   8     8764.24     8674.97    174.26 o
 -12   0   8      850.14      950.74     27.99 o
 -10   0   8    28502.67    29584.09    550.76 o
  -8   0   8    13992.87    13149.69    312.40 o
  -6   0   8    17963.31    18943.54    446.93 o
  -2   0   8    46205.39    42536.05    957.06 o
   0   0   8     5912.06     6609.15    132.72 o
   2   0   8    49038.79    45274.52   1017.56 o
   4   0   8     7910.22     7722.42    136.34 o
   6   0   8    17974.44    17891.67    298.86 o
   8   0   8    20304.29    20151.60    334.97 o
  10   0   8     2167.57     2156.10     46.95 o
  12   0   8    13036.22    12618.79    206.76 o
  14   0   8    18728.90    18866.79    386.44 o
  16   0   8      263.29      262.74     31.60 o
  18   0   8    11332.87    11071.24    345.81 o
  20   0   8    10331.70     9757.53    535.41 o
 -29   1   8       32.42      -32.50     47.85 o
 -27   1   8    10489.78    10698.52    616.67 o
 -25   1   8     8856.88     8992.85    275.38 o
 -23   1   8        0.83       48.91     52.82 o
 -21   1   8    17506.20    17474.50    281.63 o
 -19   1   8     7223.74     7293.03    104.87 o
 -17   1   8     1114.62     1191.35     41.98 o
 -15   1   8    13906.58    13507.61    205.43 o
 -13   1   8     2626.26     2768.99     48.59 o
 -11   1   8     1959.33     1919.65     35.97 o
  -9   1   8    21959.99    21640.58    315.86 o
  -7   1   8     3765.23     4346.21     68.54 o
  -5   1   8    13444.17    12709.57    188.27 o
  -1   1   8    18177.95    18677.49    248.19 o
   1   1   8    10116.76     9406.47    131.61 o
   3   1   8    49571.50    49377.24    793.54 o
   5   1   8      635.08      773.42     15.80 o
   7   1   8    26080.70    26528.92    333.21 o
   9   1   8     7261.64     7580.64     98.26 o
  11   1   8     2484.08     2433.86     38.59 o
  13   1   8    10561.78    10491.89    131.86 o
  15   1   8     5852.72     5899.04    180.13 o
  17   1   8     4688.46     4835.70    132.11 o
  19   1   8     4986.32     4894.04    145.05 o
  21   1   8     4973.85     4621.37    196.21 o
 -28   2   8      229.31      322.33     77.65 o
 -26   2   8       97.98      167.22     36.12 o
 -24   2   8      612.85      546.66     56.88 o
 -22   2   8        9.99       22.69     19.41 o
 -20   2   8     2655.78     2663.75     64.44 o
 -18   2   8      459.53      437.29     15.63 o
 -16   2   8     4622.99     4706.53     73.10 o
 -14   2   8    16113.69    16342.85    213.01 o
 -12   2   8      764.78      821.82     18.19 o
 -10   2   8    13789.72    14164.60    248.29 o
  -8   2   8     8641.17     8784.17    150.61 o
  -6   2   8     2808.30     2601.06     45.32 o
  -4   2   8    19720.29    20627.86    339.60 o
  -2   2   8        4.37       24.68      5.33 o
   0   2   8     5434.58     5622.31     89.80 o
   2   2   8     1256.28     1347.64     23.14 o
   4   2   8      338.18      372.14     14.90 o
   6   2   8     3379.63     3387.13     47.95 o
   8   2   8     3106.26     3238.39    106.99 o
  10   2   8     2047.10     2069.09     72.23 o
  12   2   8      567.23      602.02     21.67 o
  14   2   8     4367.60     4542.32    132.27 o
  16   2   8      380.59      369.67     35.97 o
  18   2   8      993.48     1025.71     58.10 o
  20   2   8      689.06      654.60     77.65 o
 -27   3   8     4157.49     3993.48    176.97 o
 -25   3   8      346.39      403.55     51.32 o
 -23   3   8     3654.64     3513.52    186.45 o
 -21   3   8     1099.79     1232.96    106.99 o
 -19   3   8      300.56      366.63     86.68 o
 -17   3   8        9.85       13.99      7.02 o
 -15   3   8     3040.85     3028.21     50.13 o
 -13   3   8     6675.84     6649.55    103.50 o
 -11   3   8       26.29       66.87      8.23 o
  -9   3   8      151.65      205.94     14.45 o
  -7   3   8       11.15       13.43      6.97 o
  -5   3   8     1727.57     1753.69     40.18 o
  -3   3   8    20469.87    20039.27    333.90 o
  -1   3   8    17538.88    18011.90    304.53 o
   1   3   8     8586.37     8670.19    115.58 o
   3   3   8    12424.25    12151.08    193.01 o
   5   3   8      494.67      533.48     15.62 o
   7   3   8      547.57      498.18     63.65 o
   9   3   8      392.07      374.43     12.85 o
  11   3   8     8212.07     8082.43    172.90 o
  13   3   8     2146.66     2020.66     46.40 o
  15   3   8       11.59       18.77     20.32 o
  17   3   8       13.85       32.44     23.78 o
  19   3   8     1020.55      984.74     72.68 o
  21   3   8     1905.92     1473.52    129.11 o
 -26   4   8    15214.71    14105.85    746.69 o
 -24   4   8     4724.28     4543.15    179.55 o
 -22   4   8     5369.50     5336.91    134.38 o
 -20   4   8    15159.20    15210.30    289.68 o
 -18   4   8     7885.13     7882.44    137.69 o
 -16   4   8     4600.43     4458.54     75.97 o
 -14   4   8     7057.58     6937.11    123.38 o
 -12   4   8      548.04      633.25     18.76 o
 -10   4   8    13799.34    13711.11    193.73 o
  -8   4   8    22059.83    21760.69    362.95 o
  -6   4   8     2077.49     1998.23    139.50 o
  -4   4   8    34261.45    33149.84    548.01 o
  -2   4   8    43989.80    42462.01   1367.88 o
   0   4   8      600.48      634.83     16.20 o
   2   4   8    33253.87    33230.61    448.88 o
   4   4   8     3102.58     3213.09     55.29 o
   6   4   8      560.88      543.62     36.12 o
   8   4   8     9336.40     9010.49    168.02 o
  10   4   8      628.02      574.63     35.66 o
  12   4   8    10517.71    10604.46    232.49 o
  14   4   8     4807.07     5038.54    273.58 o
  16   4   8       17.20       37.55     31.15 o
  18   4   8     5081.28     5102.86    191.17 o
  20   4   8     6222.44     5974.56    263.15 o
 -27   5   8     4480.65     3666.64    248.29 o
 -25   5   8    12119.13    11583.68    451.77 o
 -23   5   8      506.33      396.71     44.01 o
 -21   5   8    16293.17    16435.01    370.01 o
 -19   5   8    22859.92    23810.43    486.00 o
 -17   5   8     1582.81     1515.33    111.51 o
 -15   5   8    57506.65    57016.49   1364.59 o
 -13   5   8     9241.70     9452.48    157.83 o
 -11   5   8    14562.08    14127.21    207.49 o
  -9   5   8    70470.27    70487.72   2280.70 o
  -7   5   8       39.33       86.19     10.36 o
  -5   5   8    29248.77    29132.24    426.70 o
  -3   5   8    27480.15    27309.24    409.78 o
  -1   5   8      291.05      321.12     12.34 o
   1   5   8    20311.84    20615.93    318.52 o
   3   5   8    12627.29    12706.43    190.71 o
   5   5   8      362.74      367.75     26.64 o
   7   5   8     8614.62     8573.23    162.37 o
   9   5   8    23564.98    23822.47    721.86 o
  11   5   8      321.10      321.28     55.08 o
  13   5   8    10040.99    10560.94    417.59 o
  15   5   8    11650.07    11847.35   1221.16 o
  17   5   8     1447.69     1342.57     77.86 o
  19   5   8    11321.60    11928.47    697.93 o
 -26   6   8     1829.47     1827.45    158.01 o
 -24   6   8      532.27      568.25     58.51 o
 -22   6   8      663.93      579.12     77.20 o
 -20   6   8     5751.52     5821.85    196.31 o
 -18   6   8     1351.51     1487.45     58.87 o
 -16   6   8    20382.46    20784.23    428.44 o
 -14   6   8    30430.74    29530.05    600.96 o
 -12   6   8     2164.79     2320.39     57.14 o
 -10   6   8    32020.70    31249.16    907.40 o
  -8   6   8    29437.55    28771.32    489.81 o
  -6   6   8     5322.19     5313.85    117.08 o
  -4   6   8    18856.43    18897.10    550.31 o
  -2   6   8     2915.42     2959.49     67.97 o
   0   6   8    13826.70    13291.61    657.30 o
   2   6   8    17735.88    17813.00    490.27 o
   4   6   8      108.22      138.38     19.41 o
   6   6   8     2933.28     2982.46     75.15 o
   8   6   8    23568.59    23878.05    860.91 o
  10   6   8     8658.42     8822.48    243.93 o
  12   6   8      304.43      279.59     48.30 o
  14   6   8     9693.03     9407.21    406.30 o
  16   6   8     3557.08     3188.54    127.64 o
  18   6   8     4022.43     3664.83    254.61 o
 -25   7   8      189.67      166.13     61.40 o
 -23   7   8       17.77       16.15     30.15 o
 -21   7   8      544.25      630.30     51.52 o
 -19   7   8      724.53      800.69     48.76 o
 -17   7   8     4074.34     4079.80    110.42 o
 -15   7   8     9659.91    10241.66    226.66 o
 -13   7   8     3703.92     4193.89    101.76 o
 -11   7   8        5.77       37.24     49.66 o
  -9   7   8     7445.08     8258.48    203.15 o
  -7   7   8      386.79      471.27     91.64 o
  -5   7   8       28.13       70.27     15.68 o
  -3   7   8       47.80       92.84     20.77 o
  -1   7   8      198.77      295.43     51.46 o
   1   7   8     5449.45     5427.34    156.57 o
   3   7   8      504.25      586.88     53.27 o
   5   7   8      694.48      720.75     36.39 o
   7   7   8     8106.34     8307.19    221.07 o
   9   7   8     8164.04     7976.99    690.71 o
  11   7   8      134.18      124.33     24.73 o
  13   7   8      402.53      346.71     46.95 o
  15   7   8     1245.51     1119.58     89.39 o
  17   7   8       64.37       46.95     46.95 o
 -22   8   8      338.26      348.52     62.30 o
 -20   8   8      122.34      121.08     40.58 o
 -18   8   8     1024.72      943.65     43.34 o
 -16   8   8      131.20      114.83     28.89 o
 -14   8   8      464.42      462.47     47.40 o
 -12   8   8      529.59      612.39     37.92 o
 -10   8   8      763.26      789.41     44.24 o
  -8   8   8      108.07      176.15     26.64 o
  -6   8   8        2.49       47.90     58.24 o
  -4   8   8     1866.37     2008.36    139.95 o
  -2   8   8       15.78       37.12     12.43 o
   0   8   8       43.54       34.86     22.66 o
   2   8   8      176.26      245.92     28.07 o
   4   8   8      775.99      743.34     43.93 o
   6   8   8      282.19      309.71     37.92 o
   8   8   8       19.54       27.57     23.14 o
  10   8   8       75.94       51.83     76.29 o
  12   8   8      305.78      353.03     54.17 o
  14   8   8     1733.52     1599.92    112.86 o
 -21   9   8     3433.86     3136.64    193.22 o
 -19   9   8     1416.17     1245.86    161.17 o
 -17   9   8       39.15        9.51     39.28 o
 -15   9   8    18239.69    18222.66    428.34 o
 -13   9   8     3479.52     3932.28    180.58 o
 -11   9   8     6990.39     7158.35    162.42 o
  -9   9   8    13944.13    14151.76    308.01 o
  -7   9   8      290.22      421.98     28.17 o
  -5   9   8     6083.81     6063.07    173.35 o
  -3   9   8     1697.60     1896.28     61.66 o
  -1   9   8     4661.96     4360.23    138.18 o
   1   9   8     3964.47     4096.93    301.57 o
   3   9   8     1934.74     2116.23     86.46 o
   5   9   8      243.80      258.17     32.54 o
   7   9   8     2050.50     2092.83     81.05 o
   9   9   8     5479.30     5672.18    193.59 o
  11   9   8      296.10      242.88     46.05 o
  13   9   8     3346.29     3299.16    196.83 o
  15   9   8     3753.26     3487.86    236.56 o
 -20  10   8     3656.79     2955.16    204.05 o
 -18  10   8       10.70       13.54     35.21 o
 -16  10   8     9998.33     9545.01    484.40 o
 -14  10   8    18230.95    18651.42    474.47 o
 -12  10   8       77.53       47.70     23.07 o
 -10  10   8     9562.47     9668.32    247.06 o
  -8  10   8    14019.66    13973.31    337.79 o
  -6  10   8      844.71      880.51     40.72 o
  -4  10   8     7052.89     7119.38    226.63 o
  -2  10   8     2291.79     2252.68    138.59 o
   0  10   8     2990.93     2933.29    116.48 o
   2  10   8    15642.46    16110.13    465.73 o
   4  10   8     3793.13     3817.53    123.84 o
   6  10   8     3700.27     3799.14    147.62 o
   8  10   8    16999.78    17864.03    604.94 o
  10  10   8     5871.99     5561.66    189.90 o
  12  10   8     1063.24     1075.34     95.71 o
 -17  11   8      826.69      631.12    100.22 o
 -15  11   8    11049.06    10588.71    423.91 o
 -13  11   8     3445.97     3261.42    244.23 o
 -11  11   8     1311.68     1238.88     63.20 o
  -9  11   8     7285.67     6926.23    177.87 o
  -7  11   8     4864.15     5165.69    140.11 o
  -5  11   8      826.89      565.21     67.72 o
  -3  11   8     7274.18     6964.13    233.85 o
  -1  11   8       74.84       29.74     29.34 o
   1  11   8     8343.43     8078.15    267.19 o
   3  11   8    10464.32    10165.16    330.45 o
   5  11   8      241.05      203.30     93.90 o
   7  11   8    11379.84    11853.55    419.34 o
   9  11   8     6917.44     6376.21    248.29 o
 -14  12   8     3156.67     2774.58    141.75 o
 -12  12   8       61.91       92.09     29.80 o
 -10  12   8      961.00     1013.95     93.90 o
  -8  12   8     3423.92     3518.82    149.72 o
  -6  12   8      282.33      233.72     36.88 o
  -4  12   8     5881.76     5943.30    249.63 o
  -2  12   8     4909.80     4651.23    205.53 o
   0  12   8      723.17      835.61    186.90 o
   2  12   8     5793.86     6102.39    233.41 o
   6  12   8     2396.72     2172.35    158.01 o
   8  12   8     1355.09      927.27     90.29 o
 -27   1   9     2098.94     2043.24    112.86 o
 -25   1   9     1386.17     1443.43     95.71 o
 -23   1   9     4657.28     4603.50    126.06 o
 -21   1   9     1647.84     1698.79     44.74 o
 -19   1   9    16930.52    17479.86    311.70 o
 -17   1   9     4922.81     4976.68     85.88 o
 -15   1   9     4972.34     5020.65     85.23 o
 -13   1   9    10830.08    10694.12    165.69 o
 -11   1   9     4551.49     4559.87     75.47 o
  -9   1   9      172.38      174.20     22.57 o
  -7   1   9       10.54       38.93     16.25 o
  -5   1   9     4150.25     3973.35     74.69 o
  -3   1   9     1901.41     1989.65     38.55 o
  -1   1   9      412.78      286.02     14.45 o
   1   1   9     7414.33     7474.69    228.88 o
   3   1   9     5278.42     4999.97     87.58 o
   5   1   9    25365.16    24939.91    374.60 o
   7   1   9     6989.93     7042.55     92.55 o
   9   1   9     5820.95     5663.13     78.33 o
  11   1   9    14109.81    14476.82    208.44 o
  13   1   9      564.17      556.31     27.52 o
  15   1   9     2368.87     2414.88    219.85 o
  17   1   9      325.26      294.55     39.91 o
  19   1   9      452.51      378.14     49.69 o
 -28   2   9     9394.14     8888.95    468.60 o
 -26   2   9       11.91       36.31     33.16 o
 -24   2   9     7819.20     7771.43    259.24 o
 -22   2   9     3743.25     3751.65    110.81 o
 -20   2   9    12567.57    12840.66    233.06 o
 -18   2   9    32466.30    32159.83    545.54 o
 -16   2   9     1899.76     1907.61     40.49 o
 -14   2   9    19923.19    20074.63    305.68 o
 -12   2   9    33410.43    33259.98    536.00 o
 -10   2   9     4637.85     4705.01     79.98 o
  -8   2   9     7257.29     7443.70    116.71 o
  -6   2   9    17875.23    18473.04    270.92 o
  -4   2   9     1686.62     1718.83     39.57 o
  -2   2   9     8410.36     8797.13    137.54 o
   0   2   9    20422.42    20469.13    462.73 o
   2   2   9     1564.56     1531.52     41.08 o
   6   2   9    31691.18    31753.19    472.73 o
   8   2   9     1882.64     1888.50     39.73 o
  10   2   9    41893.50    43183.77    806.22 o
  12   2   9    10861.15    10944.21    210.23 o
  14   2   9     4364.38     4381.45    104.59 o
  16   2   9     6750.61     6740.07    262.74 o
  18   2   9      176.73      194.12     47.85 o
 -27   3   9      227.35      148.98     60.49 o
 -25   3   9     5131.07     5345.18    281.70 o
 -23   3   9     7782.16     7839.33    260.20 o
 -21   3   9      475.55      493.55     47.85 o
 -19   3   9    16779.40    17164.07    317.61 o
 -17   3   9    15963.14    16090.10    237.14 o
 -15   3   9      522.91      525.79     15.16 o
 -13   3   9    23314.39    23684.64    327.52 o
 -11   3   9    26319.62    26806.39    364.54 o
  -9   3   9     3261.47     3362.37     60.09 o
  -7   3   9    42961.56    42345.32    963.10 o
  -5   3   9    17850.91    18095.73    303.46 o
  -3   3   9    11160.00    11331.48    198.22 o
  -1   3   9    26491.63    26094.53    390.26 o
   1   3   9     5448.34     5746.27     88.29 o
   3   3   9    29993.31    30483.34    458.79 o
   5   3   9    26134.47    25884.90    399.43 o
   7   3   9     2422.14     2339.60     40.58 o
   9   3   9     6163.89     6047.85    111.06 o
  11   3   9    17827.50    17901.95    408.11 o
  13   3   9      896.60      847.87     37.92 o
  15   3   9     6797.03     6498.77    212.50 o
  17   3   9     7613.75     7628.52    362.06 o
  19   3   9      179.79      101.12     47.85 o
 -26   4   9      440.31      537.22     80.36 o
 -24   4   9     9356.07     9135.60    346.26 o
 -22   4   9     8859.34     8842.66    210.56 o
 -20   4   9     1053.97     1007.54     33.67 o
 -18   4   9    22660.69    23291.79    414.51 o
 -16   4   9     7958.17     8188.35    340.39 o
 -14   4   9    10929.27    10987.60    187.30 o
 -12   4   9    26195.42    26182.49    436.69 o
 -10   4   9      325.23      301.74     13.41 o
  -8   4   9    62881.41    59904.04   1891.55 o
  -6   4   9    26519.40    25833.63    385.03 o
  -4   4   9     5609.85     5662.34     96.72 o
  -2   4   9    20733.70    19868.85    334.18 o
   0   4   9     6815.42     6845.94    104.23 o
   2   4   9     1147.24     1114.20     24.69 o
   4   4   9     5667.96     5812.03     93.75 o
   6   4   9      117.22      143.61     12.44 o
   8   4   9      376.45      380.06     20.35 o
  10   4   9     2063.62     2016.33     49.45 o
  12   4   9     1555.11     1621.44     71.33 o
  14   4   9     1433.34     1374.34     63.81 o
  16   4   9     5898.93     6108.05    273.58 o
  18   4   9     3672.61     3752.41    231.14 o
 -25   5   9        2.51       43.34     41.53 o
 -23   5   9        6.17      -11.53     35.53 o
 -21   5   9     1828.26     1849.92     62.83 o
 -19   5   9     5004.06     5188.84    128.75 o
 -17   5   9      187.32      202.21     22.57 o
 -15   5   9     4984.46     5036.38    103.42 o
 -13   5   9     6978.14     7133.25    170.65 o
 -11   5   9      591.69      561.06     36.57 o
  -9   5   9      209.03      213.99     15.32 o
  -7   5   9     5742.81     5901.71    115.56 o
  -5   5   9       86.74      143.66     25.73 o
  -3   5   9      238.78      283.84     13.66 o
  -1   5   9     1208.28     1247.56     90.29 o
   1   5   9      303.80      384.34     22.54 o
   3   5   9        0.04       14.12     28.44 o
   5   5   9     3607.35     3577.49    106.09 o
   7   5   9      800.53      848.12     47.85 o
   9   5   9     1521.78     1593.46     46.25 o
  11   5   9      178.52      151.75     21.85 o
  13   5   9      706.25      723.69     44.20 o
  15   5   9     1495.52     1575.09     69.77 o
  17   5   9     3292.13     3084.27    188.70 o
 -24   6   9      633.04      532.94     68.17 o
 -22   6   9      183.09      181.43     64.11 o
 -20   6   9     2093.99     1999.02     83.37 o
 -18   6   9     3418.31     3379.57     98.09 o
 -16   6   9      198.09      163.97     19.92 o
 -14   6   9     3857.16     3957.88    138.59 o
 -12   6   9     9964.38     9636.19    330.46 o
 -10   6   9      564.77      584.16     87.13 o
  -8   6   9      429.08      473.98     41.08 o
  -6   6   9     1873.14     1930.06    133.63 o
  -4   6   9       32.85       68.36     64.56 o
  -2   6   9     8257.10     8262.28    278.54 o
   0   6   9      107.67       95.71     26.18 o
   2   6   9     1113.41     1166.50     47.53 o
   4   6   9     6829.07     6451.53    357.54 o
   6   6   9     3710.10     3809.67    115.54 o
   8   6   9      989.49     1158.77     96.16 o
  10   6   9     4410.89     4592.81    133.68 o
  12   6   9     3009.04     2764.69     97.87 o
  14   6   9      191.74      141.86     44.69 o
  16   6   9     1381.10     1277.59    107.44 o
 -23   7   9     5529.60     5669.25    339.49 o
 -21   7   9     1305.62     1472.50    158.91 o
 -19   7   9     3066.35     3123.06     90.36 o
 -17   7   9    13798.59    14001.19    317.78 o
 -15   7   9     1129.71     1142.88     75.39 o
 -13   7   9    17738.82    18081.96    368.42 o
 -11   7   9    22491.51    22658.12    464.84 o
  -9   7   9     4751.20     4602.45    157.55 o
  -7   7   9    31817.87    31305.22    605.80 o
  -5   7   9    14181.80    13622.80    344.00 o
  -3   7   9    23281.29    22868.48    547.15 o
  -1   7   9    25456.90    25752.35    497.61 o
   1   7   9      670.97      753.77     43.79 o
   3   7   9     6103.05     6273.25    181.62 o
   5   7   9     6915.23     7031.97    207.21 o
   7   7   9      117.40      156.63     29.80 o
   9   7   9     4521.37     4381.40    142.05 o
  11   7   9     4583.96     4604.24    153.47 o
  13   7   9      830.95      749.40     70.43 o
  15   7   9     4831.93     4620.99    240.17 o
 -22   8   9     6892.72     6536.02    378.31 o
 -20   8   9       88.48       42.44     31.28 o
 -18   8   9     7303.04     7676.58    220.31 o
 -16   8   9     4513.25     4736.13    134.59 o
 -14   8   9     1718.22     1667.95    141.30 o
 -12   8   9    10651.62    11006.99    259.39 o
 -10   8   9        7.05       78.84     73.13 o
  -8   8   9    15653.44    17335.75    356.46 o
  -6   8   9    21342.46    22546.46    445.54 o
  -4   8   9      116.32       97.59     16.20 o
  -2   8   9    23728.44    24683.85    641.05 o
   0   8   9    12031.38    12385.89    320.49 o
   2   8   9      797.84      774.61     44.00 o
   4   8   9     4012.53     4162.75    178.77 o
   6   8   9     2549.50     2481.14    139.95 o
   8   8   9      515.42      648.01     60.04 o
  10   8   9     4692.91     4661.90    180.13 o
  12   8   9     1212.02     1450.04    107.44 o
  14   8   9     1906.78     2074.84    148.07 o
 -21   9   9      496.23      599.52     80.36 o
 -19   9   9     3851.79     3485.18    158.96 o
 -17   9   9     3537.33     3660.01    127.61 o
 -15   9   9      155.69      171.78     34.76 o
 -13   9   9     4149.27     4084.80    117.25 o
 -11   9   9      257.77      311.87     30.72 o
  -9   9   9     4627.57     4524.80    175.16 o
  -7   9   9     9657.02     9419.78    222.81 o
  -5   9   9     4117.07     4287.85    115.80 o
  -3   9   9     2616.16     2309.08     89.85 o
  -1   9   9    10592.22    10317.05    298.10 o
   1   9   9     5063.21     5380.35    171.10 o
   3   9   9       26.89       80.23     32.50 o
   5   9   9     5270.77     5080.93    163.35 o
   7   9   9     1144.06     1125.91     60.33 o
   9   9   9     2827.42     2787.90    105.42 o
  11   9   9     5018.80     4688.71    289.83 o
  13   9   9       50.91       96.61     40.63 o
 -18  10   9      944.26      875.58     67.59 o
 -16  10   9      113.74       66.66     35.21 o
 -14  10   9     1032.53      962.69    153.04 o
 -12  10   9       20.63       48.55     26.80 o
 -10  10   9      447.57      451.00     33.73 o
  -8  10   9       17.36       70.43     23.25 o
  -6  10   9       87.03       41.20     20.61 o
  -4  10   9      434.76      371.22     39.90 o
  -2  10   9       13.96       39.94     28.79 o
   0  10   9     1320.48     1354.96     85.32 o
   2  10   9      140.02      169.28     46.95 o
   4  10   9     1430.49     1326.35    102.03 o
   6  10   9     1439.90     1467.73     75.65 o
   8  10   9      579.71      521.49     49.45 o
  10  10   9     1823.77     1754.32    143.56 o
  12  10   9       74.99      171.55     60.49 o
 -17  11   9      451.46      417.14     86.68 o
 -15  11   9      237.41      243.23     64.56 o
 -13  11   9      125.47      112.28     29.50 o
 -11  11   9      468.70      406.58     79.00 o
  -9  11   9     1351.76     1283.10    107.44 o
  -7  11   9     2114.66     1963.17     91.77 o
  -5  11   9     1090.24     1112.27     87.58 o
  -3  11   9     1900.34     1842.95     85.32 o
  -1  11   9     2864.79     2775.47    197.28 o
   1  11   9     1631.17     1513.36     79.47 o
   3  11   9       17.01       19.50     69.07 o
   5  11   9      232.66      253.34     82.16 o
   7  11   9        4.68       34.76     32.38 o
 -12  12   9     2825.39     2903.69    182.38 o
  -8  12   9     4358.55     4256.22    229.33 o
  -6  12   9     8663.96     7891.00    321.24 o
  -4  12   9      921.53      967.94     66.44 o
  -2  12   9     8568.23     8337.10    329.95 o
   0  12   9    11289.44    11316.82    549.86 o
   2  12   9     2126.07     2242.78    153.49 o
   4  12   9     3395.92     3259.43    219.40 o
 -26   0  10    20429.06    20105.55    661.82 o
 -24   0  10     2379.40     2344.81    100.22 o
 -22   0  10    40201.00    40489.20   1506.92 o
 -20   0  10    23362.55    23591.61    590.49 o
 -18   0  10        9.37       12.64     12.64 o
 -16   0  10    28394.02    28200.87    665.43 o
 -14   0  10     3545.44     3664.83     83.97 o
 -12   0  10    32896.50    32909.44   1061.80 o
 -10   0  10    33160.11    32184.42   1050.96 o
  -8   0  10        9.44       13.54     10.83 o
  -6   0  10    14757.13    14650.29    352.13 o
  -4   0  10    37813.57    38204.89   1222.51 o
  -2   0  10    11338.65    10860.86    278.09 o
   0   0  10      205.04      196.83     18.96 o
   2   0  10    41464.70    41300.89    939.91 o
   4   0  10    26674.75    27249.22    515.55 o
   6   0  10     1737.14     1704.66     46.95 o
   8   0  10    27933.66    28671.27    686.20 o
  10   0  10      336.56      328.65     19.86 o
  12   0  10    32872.30    33699.46    845.10 o
  14   0  10    25870.98    25314.33    671.75 o
  16   0  10     3826.31     4067.52    209.47 o
  18   0  10    15687.09    14189.82    724.12 o
  20   0  10     8766.01     7316.12    437.90 o
 -27   1  10     5937.11     5513.05    341.29 o
 -25   1  10     5672.71     5500.32    182.38 o
 -23   1  10     6882.36     6801.90    230.10 o
 -21   1  10    19763.12    20661.66    370.19 o
 -19   1  10     1219.66     1234.52     32.01 o
 -17   1  10     3970.13     3921.91     93.45 o
 -15   1  10    13067.23    13087.04    205.44 o
 -13   1  10     1479.80     1295.53     51.92 o
 -11   1  10    24393.38    24659.20    366.83 o
  -9   1  10     7935.68     7685.81    121.47 o
  -7   1  10       94.85       59.66     14.90 o
  -5   1  10    26810.62    27079.27    446.77 o
  -3   1  10    21382.39    21928.36    379.23 o
  -1   1  10        9.52       31.13     13.09 o
   1   1  10    26566.19    27527.18    369.13 o
   3   1  10    21647.31    21579.17    272.27 o
   5   1  10     1280.17     1432.29     26.72 o
   7   1  10    16211.49    16426.45    202.70 o
   9   1  10     1396.83     1384.89     45.60 o
  11   1  10    11331.41    11694.17    177.80 o
  13   1  10    21656.51    21773.15    389.59 o
  15   1  10        7.67      -44.24     44.24 o
  17   1  10     6920.82     7317.37    209.20 o
  19   1  10     6329.07     6519.77    337.68 o
 -28   2  10      190.47      219.40     65.91 o
 -26   2  10        3.12        3.50     27.49 o
 -24   2  10        7.59       26.69     34.18 o
 -22   2  10     1269.49     1264.30     51.52 o
 -20   2  10       13.09       30.16     12.64 o
 -18   2  10      321.37      291.95     18.06 o
 -16   2  10      647.15      635.11     20.31 o
 -14   2  10     7549.16     7669.69    128.86 o
 -12   2  10      102.21      104.80     13.99 o
 -10   2  10     7025.25     6906.86    143.56 o
  -8   2  10     6618.52     6688.21    107.59 o
  -6   2  10      112.24      116.01      7.08 o
  -4   2  10     8613.15     8503.52    134.05 o
  -2   2  10     1117.27     1265.30     40.63 o
   0   2  10     5534.92     5412.31    138.59 o
   2   2  10     3146.95     3197.92     48.40 o
   4   2  10      972.83     1019.73     19.52 o
   6   2  10     2063.75     1937.93     94.80 o
   8   2  10       43.34       47.66      7.58 o
  10   2  10      128.61      121.94     12.99 o
  12   2  10      459.05      398.62     51.92 o
  14   2  10      633.91      580.42     54.17 o
  16   2  10        4.41      -18.06     50.56 o
  18   2  10        2.94        3.61     42.44 o
 -27   3  10     2709.61     2087.48    153.49 o
 -25   3  10     3025.93     2761.49    132.06 o
 -23   3  10       46.23        9.28     21.07 o
 -21   3  10     5921.61     5914.38    149.83 o
 -19   3  10    10331.04    10124.09    198.54 o
 -17   3  10      916.01      918.57     60.95 o
 -15   3  10     1332.68     1315.86     30.20 o
 -13   3  10       65.86       83.14     11.29 o
 -11   3  10     1820.94     1814.06     35.68 o
  -9   3  10     1498.69     1486.90     34.31 o
  -7   3  10     3573.63     3645.66     73.10 o
  -5   3  10     2986.11     2933.93     59.69 o
  -3   3  10     7537.84     7479.70    135.02 o
  -1   3  10     7264.96     7244.01    118.80 o
   1   3  10      170.87      198.81     48.76 o
   3   3  10     3718.63     3626.82     62.75 o
   5   3  10     5436.07     5378.75     87.85 o
   7   3  10     1364.62     1387.62     80.81 o
   9   3  10      126.29      133.42     22.12 o
  11   3  10     3446.64     3286.40    111.51 o
  13   3  10     2323.24     2426.63     68.49 o
  15   3  10        1.02      -21.67     42.44 o
  17   3  10     5241.99     5221.41    309.69 o
  19   3  10     1546.14     1094.30    104.74 o
 -26   4  10     4859.12     4351.03    270.87 o
 -24   4  10      135.92      114.93     34.46 o
 -22   4  10     7559.87     7940.53    181.01 o
 -20   4  10     5602.30     5800.00    115.94 o
 -18   4  10      277.16      279.37     37.47 o
 -16   4  10     9334.38     9456.59    165.52 o
 -14   4  10      399.88      357.90     16.68 o
 -12   4  10     6071.52     6222.34    108.35 o
 -10   4  10    16590.59    16739.45    290.02 o
  -8   4  10      418.48      413.48     48.76 o
  -6   4  10    21430.21    21136.47    472.21 o
  -4   4  10    21990.41    22109.04    338.63 o
  -2   4  10     3472.71     3543.73    137.24 o
   0   4  10     8708.49     8933.71    129.02 o
   2   4  10    12694.71    12722.72    201.97 o
   4   4  10      830.55      810.50     28.09 o
   6   4  10     3132.89     3260.34     70.19 o
   8   4  10     9573.60     9745.53    208.58 o
  10   4  10     2718.93     2739.61    109.70 o
  12   4  10     8243.17     8339.65    193.97 o
  14   4  10     7887.80     7909.13    233.27 o
  16   4  10      947.90      965.19     92.09 o
  18   4  10    10092.32     9747.60    551.67 o
 -25   5  10      817.21      718.70     72.23 o
 -23   5  10     5951.93     5660.74    189.90 o
 -21   5  10     8925.33     8961.92    213.21 o
 -19   5  10      749.46      702.23     29.99 o
 -17   5  10    10220.69    10496.16    276.74 o
 -15   5  10     9347.04     9236.59    174.21 o
 -13   5  10       10.32       50.12     13.72 o
 -11   5  10    11885.57    12047.99    241.07 o
  -9   5  10    18767.47    18822.36    372.98 o
  -7   5  10      360.43      342.85     21.72 o
  -5   5  10    16436.61    16865.46    329.11 o
  -3   5  10    16224.00    16061.20    316.59 o
  -1   5  10     1037.73     1070.34     31.45 o
   1   5  10    27904.83    28212.83    546.16 o
   3   5  10     5737.94     5752.47    125.90 o
   5   5  10     1590.68     1580.70     48.77 o
   7   5  10    21143.95    21422.62    517.49 o
   9   5  10     2067.43     2023.57    134.53 o
  11   5  10     4928.37     5242.53    128.57 o
  13   5  10     9082.06     9337.43    268.22 o
  15   5  10     2262.10     1953.85    145.37 o
  17   5  10     4678.09     4452.15    240.17 o
 -24   6  10      419.81      448.74     63.20 o
 -22   6  10     4260.04     4082.53    140.77 o
 -20   6  10     2167.00     2325.66    158.46 o
 -18   6  10      197.50      203.63     29.34 o
 -16   6  10    13995.79    14033.80    314.33 o
 -14   6  10    16001.70    16763.77    342.23 o
 -12   6  10      308.20      331.87     32.50 o
 -10   6  10    37054.81    37271.72    721.89 o
  -8   6  10    21668.50    21589.35    423.33 o
  -6   6  10     2311.04     2123.60     67.72 o
  -4   6  10    26038.57    26276.38    610.98 o
  -2   6  10      396.43      511.29     21.72 o
   0   6  10    29422.12    28801.17    692.58 o
   2   6  10    14816.00    14869.97    313.49 o
   4   6  10     1510.25     1711.88     90.29 o
   6   6  10    12797.37    13144.68    350.44 o
   8   6  10    10144.22     9802.51    268.41 o
  10   6  10       66.92       46.76     22.98 o
  12   6  10     1378.54     1227.93     83.97 o
  14   6  10     4766.05     4562.75    434.29 o
  16   6  10       68.29       68.62     59.59 o
 -23   7  10      578.85      482.14     69.52 o
 -21   7  10     1315.61     1282.18     81.22 o
 -19   7  10      268.74      226.46     46.05 o
 -17   7  10     3757.20     3875.48    103.87 o
 -15   7  10     4386.50     4905.90    117.78 o
 -13   7  10     1132.64     1185.24     84.87 o
 -11   7  10     2025.93     2177.78     63.84 o
  -9   7  10     6678.10     6736.29    153.16 o
  -7   7  10     1837.93     1837.44     55.94 o
  -5   7  10       40.05       79.91     15.17 o
  -3   7  10     1493.71     1412.91     59.14 o
  -1   7  10     1978.94     2021.31     74.21 o
   1   7  10     9090.85     8826.70    238.05 o
   3   7  10     1584.42     1649.72     66.66 o
   5   7  10     1859.44     2022.95     75.39 o
   7   7  10    10805.11    11199.93    304.81 o
   9   7  10     3019.40     3194.18    148.07 o
  11   7  10      236.67      226.57     35.66 o
  13   7  10     1689.51     1311.00    106.54 o
  15   7  10      943.84      892.06     94.80 o
 -22   8  10       66.37      120.08     41.53 o
 -20   8  10      239.82      250.73     63.65 o
 -18   8  10     1261.79     1404.19    142.21 o
 -16   8  10       23.02       41.59     20.95 o
 -14   8  10      103.31      126.48     24.87 o
 -12   8  10      763.20      943.69     40.72 o
 -10   8  10      611.35      608.59     56.43 o
  -8   8  10     2148.80     2106.51     88.03 o
  -6   8  10     2137.42     2297.68     65.80 o
  -4   8  10     8071.60     7583.41    183.09 o
  -2   8  10      405.14      371.26     83.07 o
   0   8  10     1345.28     1323.17     60.40 o
   2   8  10     1666.49     1512.34     88.48 o
   4   8  10     1564.77     1480.14     67.59 o
   6   8  10      647.36      707.25     64.11 o
   8   8  10      316.77      272.96     33.40 o
  10   8  10      752.73      585.07     65.01 o
  12   8  10       52.95       87.58     47.85 o
  14   8  10       71.66       93.00     40.63 o
 -21   9  10     1289.76     1172.85    106.54 o
 -19   9  10      331.03      175.42     48.46 o
 -17   9  10     3346.63     3216.49    230.24 o
 -15   9  10     9613.01     9626.35    253.05 o
 -13   9  10     1103.09     1072.52     48.95 o
 -11   9  10     2137.59     2034.59    225.27 o
  -9   9  10    12428.73    12737.21    294.64 o
  -7   9  10      524.75      633.97     33.90 o
  -5   9  10     8691.27     9440.35    280.86 o
  -3   9  10     3466.98     3358.27    124.60 o
  -1   9  10      517.73      559.36     40.73 o
   1   9  10     8532.15     8728.52    303.37 o
   3   9  10     1356.42     1278.20     66.66 o
   5   9  10     2336.90     2462.38     98.41 o
   7   9  10     6834.01     7089.31    526.39 o
   9   9  10     2625.91     2565.87    124.60 o
  11   9  10        5.44      122.79     55.08 o
  13   9  10     2262.99     1902.39    147.17 o
 -18  10  10     1770.46     1754.96    290.28 o
 -16  10  10    17433.55    17034.47    493.20 o
 -14  10  10     4231.24     4296.38    190.51 o
 -12  10  10      296.01      372.11     34.01 o
 -10  10  10     9340.13     9890.42    326.85 o
  -8  10  10     7146.76     7289.67    315.11 o
  -6  10  10     1293.06     1141.71    119.18 o
  -4  10  10     6775.25     6805.73    204.27 o
  -2  10  10      105.76      161.27     31.38 o
   0  10  10     6332.50     5956.21    203.28 o
   2  10  10    11363.38    11672.38    367.88 o
   4  10  10      306.61      313.38     41.15 o
   6  10  10    12468.65    12484.55    422.61 o
   8  10  10    12713.07    12864.32    468.84 o
  10  10  10       65.33       49.66     58.69 o
 -15  11  10    10984.04    10247.80    392.76 o
 -13  11  10       57.68       32.38     24.83 o
 -11  11  10     3948.57     3794.73    317.82 o
  -9  11  10     4662.15     4537.99    183.70 o
  -7  11  10        5.67       -6.86     34.71 o
  -5  11  10     2983.92     2815.83    125.44 o
  -3  11  10      892.97      815.57     58.21 o
  -1  11  10       61.76      122.68     39.87 o
   1  11  10     5287.73     5154.31    210.40 o
   3  11  10     4902.27     5182.22    314.21 o
   5  11  10     1137.92      901.99     93.90 o
 -12  12  10     2130.49     1944.82    148.98 o
 -10  12  10      457.66      502.91     68.62 o
  -8  12  10       19.81       54.17     38.82 o
  -6  12  10     2212.05     1833.77    154.39 o
 -27   1  11        4.19       74.94     39.73 o
 -25   1  11     1813.33     1615.10     79.91 o
 -23   1  11     1543.10     1684.42     76.75 o
 -21   1  11     1994.90     2021.75     84.42 o
 -19   1  11    14209.95    14373.44    306.82 o
 -17   1  11     2751.86     2734.38     57.70 o
 -15   1  11    10245.96    10118.08    182.38 o
 -13   1  11    26576.36    26363.02    439.33 o
 -11   1  11     2460.01     2407.09     45.31 o
  -9   1  11     7033.87     6974.22    151.76 o
  -7   1  11     2466.93     2420.44    151.69 o
  -5   1  11      194.43      185.48     21.22 o
  -3   1  11     5700.20     5806.92    109.48 o
  -1   1  11      803.76      866.66     21.20 o
   1   1  11      812.76      858.79     27.99 o
   3   1  11     9216.60     9606.70    128.80 o
   5   1  11    12275.14    12444.49    167.66 o
   7   1  11      229.80      210.88     12.64 o
   9   1  11    14137.33    14341.27    205.81 o
  11   1  11    12723.59    13074.07    305.18 o
  13   1  11       47.40       55.50     13.36 o
  15   1  11     6859.08     7291.74    307.89 o
  17   1  11      573.50      452.35     75.84 o
  19   1  11     4140.70     3960.98    223.92 o
 -26   2  11      826.87      701.55     84.87 o
 -24   2  11     5478.22     5637.66    184.31 o
 -22   2  11      245.44      260.41     19.12 o
 -20   2  11    15277.48    15202.52    289.78 o
 -18   2  11    26085.38    26715.68    454.13 o
 -16   2  11     1439.59     1329.30     35.53 o
 -14   2  11    46852.04    46164.79   1058.42 o
 -12   2  11    39857.17    39673.42    912.33 o
 -10   2  11     4398.57     4214.56     74.62 o
  -8   2  11    17873.57    17931.27    245.67 o
  -6   2  11     4514.26     4787.95     87.21 o
  -4   2  11     8513.07     8545.54    135.97 o
  -2   2  11    14321.60    14912.37    283.96 o
   0   2  11      768.69      799.30     39.73 o
   2   2  11     9469.76     9864.12    143.11 o
   4   2  11    24138.16    24333.06    368.03 o
   6   2  11     9945.90     9811.88    204.44 o
   8   2  11     7657.84     7946.45    123.20 o
  10   2  11    25612.03    26420.77    541.77 o
  12   2  11     5303.55     5086.72    135.59 o
  14   2  11     3988.01     4193.87    131.81 o
  16   2  11     4648.91     4141.56    241.07 o
  18   2  11      207.73      178.77     55.08 o
 -25   3  11     6231.54     6634.62    240.33 o
 -23   3  11     2385.20     2377.68    159.81 o
 -21   3  11      888.43     1008.18     36.61 o
 -19   3  11    10257.58    10347.08    212.55 o
 -17   3  11     5680.72     5804.27    103.90 o
 -15   3  11     1862.20     1940.40     90.74 o
 -13   3  11    28235.70    28454.35    486.61 o
 -11   3  11    18355.06    18420.11    339.04 o
  -9   3  11     6531.05     6503.49    163.42 o
  -7   3  11    27299.09    26685.26    517.77 o
  -5   3  11     7087.45     7077.67    181.93 o
  -3   3  11    30782.78    30553.81    707.27 o
  -1   3  11    31036.98    30948.08    715.05 o
   1   3  11      258.54      333.60     13.08 o
   3   3  11    28004.09    28418.01    464.73 o
   5   3  11    15438.07    15438.16    308.34 o
   7   3  11     1238.25     1268.09     36.35 o
   9   3  11    23855.02    24269.13    482.96 o
  11   3  11     6771.11     6832.94    158.32 o
  13   3  11      908.37      852.32    169.74 o
  15   3  11     8218.66     8154.00    388.24 o
  17   3  11     1664.38     1462.68    119.18 o
 -26   4  11     7650.29     6187.51    366.57 o
 -24   4  11     5407.01     5617.96    225.96 o
 -22   4  11       69.48       86.86     22.77 o
 -20   4  11     2052.49     1939.55     67.72 o
 -18   4  11      179.00      257.05     17.99 o
 -16   4  11      953.22      905.68     27.70 o
 -14   4  11       10.21       79.10     27.54 o
 -12   4  11       14.34       13.72     11.44 o
 -10   4  11       18.18       22.85      9.98 o
  -8   4  11       58.71       90.61     14.03 o
  -6   4  11     5012.59     5240.98    175.16 o
  -4   4  11     1155.73     1220.98     36.91 o
  -2   4  11    13281.64    13125.35    224.69 o
   0   4  11    14961.86    15187.65    260.59 o
   2   4  11        8.98       21.89     26.64 o
   4   4  11     6519.15     6463.64    143.30 o
   6   4  11     1486.34     1455.63     47.39 o
   8   4  11     7319.22     7435.12    169.79 o
  10   4  11     4895.16     4678.21    114.75 o
  12   4  11      618.25      642.86     34.67 o
  14   4  11     3696.87     3741.18    140.63 o
  16   4  11     2711.07     2313.20    165.23 o
 -25   5  11     2631.26     2056.78    173.35 o
 -23   5  11      144.71      166.13     28.82 o
 -21   5  11      111.76      134.32     23.25 o
 -19   5  11      222.34      224.88     34.31 o
 -17   5  11        1.32        6.60     13.95 o
 -15   5  11      433.10      364.03     53.27 o
 -13   5  11       19.04       73.13     11.70 o
 -11   5  11      374.58      340.17     19.67 o
  -9   5  11     1994.48     1831.95     52.92 o
  -7   5  11    10329.56    10194.71    209.57 o
  -5   5  11     2922.28     3021.37     75.32 o
  -3   5  11    11946.97    11552.94    293.66 o
  -1   5  11    23670.69    23562.93    396.15 o
   1   5  11      218.87      249.28     23.62 o
   3   5  11     1014.16      911.03     60.04 o
   5   5  11       15.86       46.48     17.20 o
   7   5  11     1986.67     1988.96    106.99 o
   9   5  11     1361.61     1122.35     81.26 o
  11   5  11     1814.28     1761.36    131.37 o
  13   5  11     1190.69     1061.09     53.17 o
  15   5  11      176.60       89.39     54.17 o
  17   5  11      298.88      176.97     57.78 o
 -24   6  11      333.54      306.98     59.59 o
 -22   6  11      363.49      324.98    104.74 o
 -20   6  11     3072.61     3024.28    217.15 o
 -18   6  11     1950.50     1986.24     68.15 o
 -16   6  11        6.08       17.80     14.88 o
 -14   6  11     1775.45     1865.67     60.16 o
 -12   6  11     8207.95     8045.92    164.58 o
 -10   6  11     1014.18      933.63     37.08 o
  -8   6  11     2213.06     2394.98     92.55 o
  -6   6  11     9733.11     9883.80    210.52 o
  -4   6  11       69.42       90.45     27.54 o
  -2   6  11     3421.24     3766.94     88.87 o
   0   6  11     3110.18     3048.63    126.40 o
   2   6  11     4428.62     4450.03    250.55 o
   4   6  11    15653.32    16819.47    411.47 o
   6   6  11     1160.10     1213.21     60.95 o
   8   6  11     1571.69     1796.79     75.30 o
  10   6  11     3996.70     3928.03    130.83 o
  12   6  11     1317.30     1205.53     76.29 o
  14   6  11     1404.14     1343.57     78.05 o
  16   6  11      285.55      227.53     77.65 o
 -23   7  11     1848.66     1516.86     83.97 o
 -21   7  11     1567.43     1551.18    219.85 o
 -19   7  11     5194.33     5084.34    136.93 o
 -17   7  11      959.84      892.28     65.01 o
 -15   7  11      637.58      691.81    100.67 o
 -13   7  11     5582.38     5534.57    140.79 o
 -11   7  11     2639.44     2786.12     77.41 o
  -9   7  11     5657.82     5860.81    142.14 o
  -7   7  11    18948.87    18991.99    386.96 o
  -5   7  11     2390.85     2465.77     66.14 o
  -3   7  11    16627.46    16948.95    409.85 o
  -1   7  11    15540.39    16140.84    769.26 o
   1   7  11       98.04      158.48     56.88 o
   3   7  11    21835.77    21281.31    549.30 o
   5   7  11     5055.49     5135.07    256.42 o
   7   7  11     2923.83     3080.83    194.12 o
   9   7  11     6321.06     6035.16    204.00 o
  11   7  11     1285.74     1082.57     94.80 o
  13   7  11     2200.17     1933.57    137.24 o
  15   7  11     4951.36     4183.99    289.83 o
 -22   8  11      536.73      330.46     67.72 o
 -20   8  11     6689.42     6626.02    254.65 o
 -18   8  11     5963.79     6320.55    183.60 o
 -16   8  11      100.68      124.39     23.68 o
 -14   8  11     3362.65     3313.34     99.78 o
 -12   8  11     4354.02     4563.41    129.11 o
 -10   8  11     1618.29     1706.94    228.43 o
  -8   8  11    18573.85    18432.66    705.16 o
  -6   8  11    16822.65    16859.24    362.77 o
  -4   8  11     2441.79     2416.24     71.30 o
  -2   8  11    29779.51    29293.63    759.09 o
   0   8  11    16650.43    17286.12    459.67 o
   2   8  11     3312.43     3311.44    113.38 o
   4   8  11    19469.55    19252.85    471.43 o
   6   8  11      164.13      165.13     31.60 o
   8   8  11     8832.33     8541.66    283.46 o
  10   8  11     6936.80     6134.23    356.64 o
  12   8  11      206.85      195.93     47.85 o
  14   8  11    11773.99     9607.65    536.32 o
 -19   9  11     3910.77     3571.69    168.53 o
 -17   9  11      680.11      589.77    103.83 o
 -15   9  11     1116.89     1130.08     55.22 o
 -13   9  11     2186.95     1934.49     69.97 o
 -11   9  11        4.64       12.62     23.93 o
  -9   9  11     7340.96     7480.63    185.37 o
  -7   9  11     6519.02     6511.70    168.51 o
  -5   9  11       49.94       92.98     27.63 o
  -3   9  11     4983.23     5123.15    171.16 o
  -1   9  11     6866.50     7052.78    220.97 o
   1   9  11     1911.97     1830.19     80.81 o
   3   9  11     1504.83     1525.30     75.34 o
   5   9  11     2240.38     2233.67    238.81 o
   7   9  11       60.47       53.33     41.08 o
   9   9  11     3332.04     2919.20    136.05 o
  11   9  11     1557.30     1228.83    109.25 o
 -18  10  11     1423.91     1052.77    117.38 o
 -16  10  11        4.20       23.58     41.98 o
 -14  10  11     1274.04     1144.32     58.75 o
 -12  10  11      425.08      410.34     37.30 o
 -10  10  11      261.84      259.20     26.95 o
  -8  10  11     1078.32      927.42     61.20 o
  -6  10  11      221.32      294.45     63.20 o
  -4  10  11       79.02      109.62     26.99 o
  -2  10  11        2.73      -36.12     36.12 o
   0  10  11       29.73       38.60     29.73 o
   2  10  11      285.01      287.12     62.30 o
   4  10  11        8.80       30.17     29.39 o
   6  10  11      218.75      301.36     62.30 o
 -15  11  11      392.96      480.34     76.75 o
 -13  11  11      414.07      341.29     69.52 o
 -11  11  11      434.56      339.49     56.88 o
  -9  11  11     2050.66     2205.38    108.20 o
  -7  11  11     2616.62     2225.78    112.46 o
  -5  11  11      530.35      456.86     78.55 o
  -3  11  11     2828.42     2776.53    155.30 o
  -1  11  11     3146.51     3224.01    139.78 o
   1  11  11      637.91      581.84     57.45 o
   3  11  11     1295.67     1393.16    118.28 o
   5  11  11      547.59      474.92     83.07 o
 -24   0  12     3886.80     3440.91    192.32 o
 -22   0  12     9367.78     9215.80    386.44 o
 -20   0  12     3734.67     4276.99    167.03 o
 -18   0  12      421.93      457.77     40.63 o
 -16   0  12    25616.88    25939.13    884.83 o
 -14   0  12        5.06       27.99     18.96 o
 -12   0  12    21310.16    21712.70    718.70 o
 -10   0  12    18027.61    18117.39    609.45 o
  -8   0  12     1223.43     1062.70     59.59 o
  -4   0  12    21471.52    22187.62    743.08 o
  -2   0  12     1091.94     1184.59     62.30 o
   0   0  12    14796.83    15053.88    504.72 o
   2   0  12     8891.37     8748.10    217.60 o
   4   0  12     1515.05     1477.13     44.24 o
   6   0  12     7685.04     7670.05    172.45 o
   8   0  12     2191.04     2092.90     82.16 o
  10   0  12     5358.20     5237.66    163.42 o
  12   0  12    17532.56    18030.71    479.43 o
  14   0  12     1163.72     1211.68     95.71 o
  16   0  12    10047.75     9020.77    503.81 o
 -25   1  12     1281.25     1488.87    129.11 o
 -23   1  12     5912.97     5756.99    167.08 o
 -21   1  12     4537.56     4623.31    100.18 o
 -19   1  12     3558.27     3653.48    216.69 o
 -17   1  12     9432.56     9772.84    212.96 o
 -15   1  12    13071.25    13180.20    265.81 o
 -13   1  12     2694.81     2705.11     82.35 o
 -11   1  12    13702.87    14050.72    343.75 o
  -9   1  12     9999.00     9821.04    240.67 o
  -7   1  12    13364.36    13389.45    320.47 o
  -5   1  12    56044.51    55936.07   1949.79 o
  -3   1  12     2033.79     2110.83     67.67 o
  -1   1  12     4825.34     5139.43    170.19 o
   1   1  12    19830.63    19963.72    304.09 o
   3   1  12      171.22      162.42     11.44 o
   5   1  12     7059.83     6886.76    117.92 o
   7   1  12     5353.15     5365.36     97.70 o
   9   1  12      114.48      102.21     15.92 o
  11   1  12     6037.65     6162.30    157.91 o
  13   1  12     4750.20     4795.64    270.87 o
  15   1  12      267.19      182.38     48.76 o
  17   1  12     5710.56     6000.61    362.96 o
 -24   2  12     1204.82     1286.62    106.54 o
 -22   2  12     1494.12     1363.49     47.40 o
 -20   2  12       63.25       67.78     13.45 o
 -18   2  12     1228.49     1246.71     37.31 o
 -16   2  12     7569.09     7216.39    155.97 o
 -14   2  12       64.38       76.32     16.70 o
 -12   2  12     1237.96     1198.03     34.60 o
 -10   2  12      960.42      966.78     64.11 o
  -8   2  12     1790.31     1816.18     59.05 o
  -6   2  12     5466.28     5460.56    144.92 o
  -4   2  12     2464.84     2496.76     94.80 o
  -2   2  12       62.21       82.52      9.15 o
   0   2  12     3303.25     3316.18     77.15 o
   2   2  12     5166.19     5263.40     91.24 o
   4   2  12     2695.71     2720.08     51.80 o
   6   2  12     8790.71     8866.63    162.44 o
   8   2  12     2103.71     2104.65     61.79 o
  10   2  12      977.99      912.57     90.74 o
  12   2  12     2546.68     2451.66     79.24 o
  14   2  12        0.52       13.54     32.50 o
  16   2  12      521.19      339.49     57.78 o
  18   2  12      752.32      481.24     74.94 o
 -25   3  12      477.91      512.84     82.16 o
 -23   3  12        2.16       -0.97     26.18 o
 -21   3  12     4363.22     4316.37    102.57 o
 -19   3  12     2253.04     2438.78     78.55 o
 -17   3  12      205.68      175.24     16.05 o
 -15   3  12      259.66      292.35     17.99 o
 -13   3  12     1234.83     1204.82     46.05 o
 -11   3  12    14544.93    14590.70    278.09 o
  -9   3  12     1496.96     1360.69     65.91 o
  -7   3  12    25011.81    25484.70    582.21 o
  -5   3  12     5071.31     5182.66    140.35 o
  -3   3  12     1218.08     1200.48     34.96 o
  -1   3  12     5969.71     6084.12    130.95 o
   1   3  12      252.05      251.25     17.61 o
   3   3  12     1826.56     1777.22     36.12 o
   5   3  12     1708.80     1693.67     43.79 o
   7   3  12     1292.08     1254.15     41.59 o
   9   3  12      945.00      898.11     45.85 o
  11   3  12      153.64      147.13     19.30 o
  13   3  12     1489.78     1647.61     74.13 o
  15   3  12       22.05        9.03     34.31 o
  17   3  12     2264.66     2132.63    156.20 o
 -24   4  12      731.93      582.36     85.77 o
 -22   4  12     7652.07     7660.88    201.87 o
 -20   4  12     5518.26     5564.24    127.17 o
 -18   4  12      458.76      496.31     24.80 o
 -16   4  12     6239.17     6521.42    138.22 o
 -14   4  12     2939.36     2883.14     69.27 o
 -12   4  12     6461.02     6662.87    306.98 o
 -10   4  12    23552.89    23957.27    403.75 o
  -8   4  12        3.83       29.37     17.61 o
  -6   4  12    21119.98    21849.41    425.58 o
  -4   4  12    25621.91    25697.62    422.32 o
  -2   4  12     1049.93     1028.32     47.40 o
   0   4  12    14684.35    14814.46    251.12 o
   2   4  12     6933.13     7221.73    165.36 o
   4   4  12      346.78      275.51     21.03 o
   6   4  12     3434.27     3514.04    231.59 o
   8   4  12     1827.58     1846.54     72.14 o
  10   4  12     2056.87     2249.50     66.31 o
  12   4  12     6455.13     6564.81    206.48 o
  14   4  12     2209.85     2332.16    145.37 o
  16   4  12     3519.67     3576.35    213.08 o
 -23   5  12    10621.68    11009.54    371.27 o
 -21   5  12     5559.60     5327.63    158.96 o
 -19   5  12      994.11     1005.79     37.02 o
 -17   5  12    12920.86    13368.81    293.80 o
 -15   5  12     2856.82     3135.17    224.37 o
 -13   5  12      280.60      311.52     55.53 o
 -11   5  12    12937.11    12963.33    245.64 o
  -9   5  12     8179.13     8666.43    191.27 o
  -7   5  12      498.17      445.56     39.73 o
  -5   5  12    23523.81    23972.95    459.32 o
  -3   5  12    19498.27    19078.75    388.69 o
  -1   5  12     4892.45     4860.95    157.10 o
   1   5  12    46494.86    47102.93   1104.36 o
   3   5  12     3626.16     3952.75    243.78 o
   5   5  12    17268.46    17848.83    461.88 o
   7   5  12    33183.73    33821.44    826.66 o
   9   5  12      750.11      748.10     72.68 o
  11   5  12    16723.09    17450.23    576.04 o
  13   5  12     7118.48     6722.67    836.08 o
  15   5  12     2091.37     1762.44    137.24 o
 -22   6  12     6044.47     5924.79    381.02 o
 -20   6  12        8.81       10.33     16.56 o
 -18   6  12     9063.74     9036.48    206.76 o
 -16   6  12    10360.97    10761.82    245.79 o
 -14   6  12      402.18      472.11     71.33 o
 -12   6  12     3361.97     3295.60    112.41 o
 -10   6  12     9826.85     9665.18    209.32 o
  -8   6  12      644.52      704.76     31.85 o
  -6   6  12     4315.01     4263.27    105.33 o
  -4   6  12     6453.56     6562.00    148.65 o
  -2   6  12      504.74      509.65     49.66 o
   0   6  12    20166.33    20230.96    508.43 o
   2   6  12     5050.18     5178.05    156.41 o
   4   6  12     6548.72     6727.90    191.32 o
   6   6  12    24618.39    25557.57    649.48 o
   8   6  12     4533.25     4657.83    157.02 o
  10   6  12     4248.79     4379.38    158.46 o
  12   6  12     4995.41     4909.57    191.28 o
 -23   7  12      668.59      543.54     62.30 o
 -21   7  12      259.45      227.20     38.38 o
 -19   7  12     1535.99     1543.75     76.75 o
 -17   7  12     6168.26     6245.29    310.59 o
 -15   7  12     3267.95     3315.80     96.46 o
 -13   7  12        0.73        9.23     43.34 o
 -11   7  12     2418.53     2318.04     71.30 o
  -9   7  12     2933.95     2677.28     78.84 o
  -7   7  12       34.77       55.13     15.70 o
  -5   7  12      839.44      843.39     48.30 o
  -3   7  12      186.25      178.95     33.41 o
  -1   7  12     2662.60     2470.06     89.70 o
   1   7  12     3334.50     3488.60    111.53 o
   3   7  12      240.67      277.26     32.65 o
   5   7  12     6813.02     6888.00    200.65 o
   7   7  12     5515.89     5635.87    178.37 o
   9   7  12       11.88       54.77     30.47 o
  11   7  12      527.79      414.43     55.98 o
  13   7  12       52.05       59.54     37.79 o
 -22   8  12      674.57      451.44     78.55 o
 -20   8  12       85.39       24.42     43.79 o
 -18   8  12        1.55       34.47     24.92 o
 -16   8  12        6.10       16.19     21.08 o
 -14   8  12       66.19       34.45     21.04 o
 -12   8  12      138.11      142.92     26.11 o
 -10   8  12      200.96      287.31     42.89 o
  -8   8  12      149.22      190.45     28.89 o
  -6   8  12      268.61      298.13     54.17 o
  -4   8  12     1334.79     1426.13     68.52 o
  -2   8  12      307.01      394.80     40.51 o
   0   8  12     1072.65     1060.30     56.82 o
   2   8  12      994.59     1165.56    126.40 o
   4   8  12        9.07        0.27     50.56 o
   6   8  12       94.04      113.91     25.71 o
   8   8  12      166.13       97.24     46.95 o
  10   8  12      605.84      624.80     76.75 o
  12   8  12      186.61      200.44     62.30 o
 -19   9  12     2385.18     2180.91    162.07 o
 -17   9  12     5634.14     5394.69    180.39 o
 -15   9  12      116.59      146.62     26.30 o
 -13   9  12     1193.50     1199.86     53.73 o
 -11   9  12     2507.31     2602.69    191.41 o
  -9   9  12      732.27      631.50     38.58 o
  -7   9  12       37.74       -1.58     24.94 o
  -5   9  12     1120.00     1116.48     63.81 o
  -3   9  12      731.58      844.20    116.92 o
  -1   9  12     1262.05     1371.41     81.71 o
   1   9  12     9941.07    10348.75    282.63 o
   3   9  12      225.17      244.02     45.14 o
   5   9  12     5420.45     5462.06    446.03 o
   7   9  12     8234.90     8188.93    306.81 o
   9   9  12      114.92      115.57     59.59 o
 -16  10  12     9760.47     8977.43    334.97 o
 -14  10  12     1122.21     1019.53     66.36 o
 -12  10  12     3817.72     3296.94    153.66 o
 -10  10  12    10893.81    10574.06    396.04 o
  -8  10  12     1164.58     1068.58     69.45 o
  -6  10  12     3200.83     3153.53    196.38 o
  -4  10  12     3290.18     3242.94    134.84 o
  -2  10  12      885.78     1023.66     65.33 o
   0  10  12    13316.14    13379.79    466.19 o
   2  10  12     3873.81     3578.96    158.64 o
   4  10  12     3202.63     3022.01    168.84 o
   6  10  12    11558.08    11254.52    565.21 o
 -13  11  12      862.47      854.13     83.97 o
 -11  11  12    13715.39    13437.71    687.10 o
  -9  11  12     3842.89     3336.18    211.28 o
  -7  11  12     2802.53     2880.22    189.61 o
  -5  11  12     5624.59     5134.20    213.69 o
  -3  11  12        3.24      -41.53     41.53 o
  -1  11  12     5205.31     4540.63    285.31 o
   1  11  12     6067.23     5652.99    353.93 o
   3  11  12       25.57       26.18     49.66 o
 -25   1  13       28.14       19.86     50.56 o
 -23   1  13      342.59      311.05     52.82 o
 -21   1  13      451.93      471.93     25.80 o
 -19   1  13     2094.54     2228.88     69.07 o
 -17   1  13      778.70      871.31     44.68 o
 -15   1  13     1346.58     1506.08    146.72 o
 -13   1  13    18333.79    18920.15    450.32 o
 -11   1  13     3152.67     2909.40    151.23 o
  -9   1  13     6425.99     6482.72    168.79 o
  -7   1  13    12829.54    12740.27    310.52 o
  -5   1  13     1257.93     1281.30     72.68 o
  -3   1  13    13169.97    12880.23    319.10 o
  -1   1  13       37.38       35.75     15.70 o
   1   1  13    12004.60    12086.96    192.70 o
   3   1  13    10618.34    10889.26    178.57 o
   5   1  13      207.81      200.67     14.05 o
   7   1  13     2466.15     2545.54     63.65 o
   9   1  13     1436.23     1502.18     50.41 o
  11   1  13     1464.49     1469.77     53.36 o
  13   1  13        3.76       11.74     35.21 o
  15   1  13      404.50      466.79     73.13 o
  17   1  13      117.11       70.43     51.46 o
 -24   2  13     1325.50     1159.31    124.60 o
 -22   2  13     1036.01     1085.49     43.82 o
 -20   2  13    14150.76    14259.60    271.53 o
 -18   2  13     8735.97     8723.24    196.09 o
 -16   2  13     2138.34     1992.37     63.20 o
 -14   2  13    28429.89    28701.62    666.78 o
 -12   2  13    21506.32    21697.83    413.05 o
 -10   2  13     5455.80     5339.26    305.18 o
  -8   2  13    22499.37    22679.64    543.86 o
  -6   2  13     5175.05     5297.00    144.52 o
  -4   2  13    18552.79    18513.32    438.60 o
  -2   2  13     9096.34     9185.23    185.21 o
   0   2  13     2799.38     2821.82     59.79 o
   2   2  13    26150.62    26169.45    388.69 o
   4   2  13    12789.29    13163.76    213.91 o
   6   2  13      727.69      717.18     31.70 o
   8   2  13     8517.11     8953.33    338.58 o
  10   2  13     5123.45     5232.35    129.89 o
  12   2  13      301.65      299.86     35.60 o
  14   2  13     4138.37     4327.55    223.92 o
  16   2  13     1474.90     1392.26    114.67 o
 -23   3  13      542.30      579.51     61.40 o
 -21   3  13     6881.72     6751.21    169.26 o
 -19   3  13    17151.09    17807.27    313.61 o
 -17   3  13       34.07       53.02     13.36 o
 -15   3  13    13176.13    13091.52    242.59 o
 -13   3  13    25813.67    25602.21    502.97 o
 -11   3  13      883.83      854.19     67.72 o
  -9   3  13    29324.90    30311.10    704.83 o
  -7   3  13    16673.98    17226.34    281.09 o
  -5   3  13     7337.87     7372.21    183.45 o
  -3   3  13    29958.35    29498.32    998.60 o
  -1   3  13     1063.75     1109.22     45.14 o
   1   3  13    13090.25    13365.44    211.73 o
   3   3  13    24137.80    24349.90    405.16 o
   5   3  13     1621.00     1797.97    105.64 o
   7   3  13     8938.44     9379.28    205.58 o
   9   3  13     7096.48     7033.30    173.75 o
  11   3  13     1103.30      982.49     43.06 o
  13   3  13     5200.81     5515.75    272.67 o
  15   3  13     5356.01     4893.66    308.79 o
 -24   4  13     5252.87     4894.57    320.53 o
 -22   4  13      236.88      276.86     39.28 o
 -20   4  13    11061.63    11039.03    396.37 o
 -18   4  13     1187.37     1173.64     75.39 o
 -16   4  13     3886.42     3993.73     86.75 o
 -14   4  13     2471.89     2484.93     60.13 o
 -12   4  13      112.04      187.40     23.48 o
 -10   4  13     6401.41     6511.64    122.23 o
  -8   4  13     5841.40     5962.65    114.60 o
  -6   4  13     5266.78     5111.48     98.38 o
  -4   4  13     2658.62     2823.48     65.01 o
  -2   4  13    18141.66    18166.67    313.79 o
   0   4  13     9159.76     9215.75    149.13 o
   2   4  13     8288.78     8419.27    219.40 o
   4   4  13    28839.50    30602.38    593.32 o
   6   4  13      102.22      130.28     18.92 o
   8   4  13    18886.70    19351.80    679.42 o
  10   4  13     4189.31     4179.24    201.80 o
  12   4  13     5407.61     5555.50    256.87 o
  14   4  13    16194.79    14654.81    794.54 o
 -23   5  13     2204.88     1891.00    103.85 o
 -21   5  13       16.41       18.43     23.48 o
 -19   5  13      864.06      823.69     35.33 o
 -17   5  13       70.39       70.27     14.97 o
 -15   5  13      120.31       80.77     19.41 o
 -13   5  13     1412.31     1624.38     54.08 o
 -11   5  13     2284.97     2320.34     91.64 o
  -9   5  13      796.30      800.42     39.28 o
  -7   5  13       50.25      114.47     16.37 o
  -5   5  13       47.19      111.84     44.69 o
  -3   5  13       58.20       75.37     11.49 o
  -1   5  13       34.04       17.93     12.99 o
   1   5  13     2652.08     2635.00     71.78 o
   3   5  13     1340.48     1479.11     82.16 o
   5   5  13      426.97      461.60     51.46 o
   7   5  13       19.01       26.12     24.38 o
   9   5  13     2042.65     2003.75     92.09 o
  11   5  13     1216.51     1120.05     68.17 o
  13   5  13      708.74      714.19     76.75 o
 -22   6  13     1488.61     1368.74     86.94 o
 -20   6  13     3081.54     2788.12    106.37 o
 -18   6  13      747.83      683.04     39.74 o
 -16   6  13     1813.54     1758.44     60.93 o
 -14   6  13     5922.78     5967.36    303.82 o
 -12   6  13     2502.22     2585.49    159.36 o
 -10   6  13      607.43      638.51     33.54 o
  -8   6  13     1135.80     1166.25     42.66 o
  -6   6  13      182.32      205.20     38.37 o
  -4   6  13     2432.29     2445.41     70.28 o
  -2   6  13     2165.22     2346.13    143.11 o
   0   6  13      549.63      586.16     60.04 o
   2   6  13     7079.81     7104.12    212.19 o
   4   6  13     1367.28     1424.47     69.97 o
   6   6  13      206.19      223.03     34.46 o
   8   6  13     5014.26     4807.89    239.27 o
  10   6  13     1662.82     1831.71     89.96 o
  12   6  13      470.18      305.43     36.67 o
 -21   7  13     6222.91     5524.50    240.78 o
 -19   7  13    11977.84    12360.02    342.88 o
 -17   7  13       89.26       54.63     22.53 o
 -15   7  13    10506.78    10719.44    242.63 o
 -13   7  13     7589.55     7733.34    376.96 o
 -11   7  13     2601.21     2643.19    149.88 o
  -9   7  13     8774.60     9139.08    251.45 o
  -7   7  13     3575.59     3672.78    119.49 o
  -5   7  13      378.65      366.30     64.11 o
  -3   7  13     9218.93     9641.80    282.82 o
  -1   7  13     8806.55     9021.03    258.55 o
   1   7  13      240.95      157.16     34.12 o
   3   7  13     8688.70     9244.25    381.02 o
   5   7  13     4974.91     4951.64    165.41 o
   7   7  13     2497.09     2812.42    103.42 o
   9   7  13    11980.78    13045.86    585.98 o
  11   7  13      563.77      418.81     52.60 o
 -20   8  13     5959.56     5065.03    531.35 o
 -18   8  13     2692.00     2586.99    227.98 o
 -16   8  13     1374.49     1321.22    119.18 o
 -14   8  13     4595.94     4463.42    119.08 o
 -12   8  13      104.37       63.01     27.51 o
 -10   8  13     9295.74     9270.21    220.24 o
  -8   8  13     7255.24     7114.36    172.53 o
  -6   8  13     1345.61     1270.45    144.01 o
  -4   8  13     6378.14     6350.05    206.17 o
  -2   8  13    15184.44    15908.16    430.31 o
   0   8  13     2274.82     2413.62    121.44 o
   2   8  13     4237.05     4558.35    150.82 o
   4   8  13     5095.04     5246.54    195.93 o
   6   8  13       87.57       89.93     30.05 o
   8   8  13     7996.87     8167.79    298.08 o
  10   8  13     1728.32     1417.54    125.50 o
 -19   9  13     2787.20     2387.24    173.35 o
 -17   9  13     1025.29      823.60     51.85 o
 -15   9  13      934.77     1001.13     53.90 o
 -13   9  13     4593.60     4385.25    146.72 o
 -11   9  13      240.06      151.32     32.70 o
  -9   9  13    11008.52    11206.47    576.04 o
  -7   9  13     6712.74     7225.38    341.29 o
  -5   9  13      441.97      394.50     45.60 o
  -3   9  13    13788.91    14268.24    428.84 o
  -1   9  13     4390.10     4516.78    157.93 o
   1   9  13      918.89     1100.53     98.42 o
   3   9  13     3211.94     3209.07    134.85 o
   5   9  13      152.56       92.05     45.60 o
   7   9  13     1827.53     1927.67    130.02 o
 -16  10  13       78.72       87.58     41.53 o
 -14  10  13      689.34      649.18     72.23 o
 -12  10  13      489.90      291.63     65.01 o
 -10  10  13      956.79      934.93     67.99 o
  -8  10  13     1805.98     1671.40    141.75 o
  -6  10  13       19.28       -1.19     49.21 o
  -4  10  13     1534.48     1410.47     83.94 o
  -2  10  13      938.74      893.43     84.87 o
   0  10  13     1175.37     1350.99     78.69 o
   2  10  13      796.00      733.15     92.09 o
   4  10  13       26.96       51.46     46.05 o
   6  10  13      364.23       89.39     51.46 o
 -22   0  14     5400.23     5095.01    245.59 o
 -20   0  14     2473.70     2284.31    124.60 o
 -18   0  14     1590.52     1638.75     93.90 o
 -16   0  14     4441.78     4353.74    185.09 o
 -14   0  14      180.50      160.71     29.80 o
 -12   0  14     9357.20     9841.50    370.18 o
 -10   0  14    28751.44    29391.78    951.65 o
  -8   0  14     2752.79     2939.81    127.31 o
  -4   0  14    16712.48    15993.79    562.50 o
  -2   0  14     3855.17     3896.87    154.39 o
   2   0  14     1450.72     1341.69     55.08 o
   4   0  14    10759.28    10432.89    291.63 o
   6   0  14     4946.48     5046.25    195.02 o
   8   0  14     1439.67     1444.62     88.48 o
  10   0  14    12272.61    12476.13    477.63 o
 -23   1  14     9826.28     9254.64    353.68 o
 -21   1  14     2507.08     2307.19    101.12 o
 -19   1  14     1073.47     1020.74     56.88 o
 -17   1  14    10306.50    10320.50    365.22 o
 -15   1  14        3.48       12.59     31.60 o
 -13   1  14     7436.83     6990.86    186.10 o
 -11   1  14    17657.40    17783.10    431.84 o
  -9   1  14      370.14      560.82     36.37 o
  -7   1  14    32098.83    30806.50    722.69 o
  -5   1  14    13264.54    13680.59    475.82 o
  -3   1  14       28.20       59.04     26.18 o
  -1   1  14    20578.84    19908.87    487.34 o
   1   1  14    12912.59    13099.99    242.24 o
   3   1  14     4512.29     4348.79     81.06 o
   5   1  14     4530.84     4316.47    102.93 o
   7   1  14      396.17      366.04     23.72 o
   9   1  14     3628.87     3550.90     93.94 o
  11   1  14     7024.68     7357.54    188.48 o
  13   1  14      696.45      661.82     76.75 o
 -24   2  14     1198.62     1254.11    129.11 o
 -22   2  14     1671.42     1674.33     59.55 o
 -20   2  14        5.90       27.73     20.21 o
 -18   2  14     5670.15     5612.99    242.88 o
 -16   2  14     1859.98     1869.50     71.33 o
 -14   2  14     2398.33     2421.07     79.48 o
 -12   2  14     2795.32     3107.21     97.02 o
 -10   2  14      739.79      796.29     65.91 o
  -8   2  14     2011.66     1912.38    194.57 o
  -6   2  14       50.36      103.53     35.21 o
  -4   2  14     2036.31     2160.62    107.44 o
  -2   2  14       79.24       93.37     22.66 o
   0   2  14      856.95      855.56     27.10 o
   2   2  14      143.83      156.47     23.02 o
   4   2  14       43.05       47.28     30.70 o
   6   2  14      596.08      491.48     27.87 o
   8   2  14     1643.18     1599.20     60.49 o
  10   2  14      596.09      566.34     32.76 o
  12   2  14     1848.26     1638.61     80.44 o
 -23   3  14      692.43      720.34     61.40 o
 -21   3  14       18.06       29.80     50.56 o
 -19   3  14      106.26      119.06     62.30 o
 -17   3  14      563.94      544.84     44.24 o
 -15   3  14      109.17       86.90     32.50 o
 -13   3  14       25.64       36.71     11.04 o
 -11   3  14      696.99      666.07     58.24 o
  -9   3  14      101.00      133.25     78.10 o
  -7   3  14     2051.60     2230.91     75.97 o
  -5   3  14    14352.27    14869.19    607.19 o
  -3   3  14     2070.70     2134.00    102.93 o
  -1   3  14     2162.27     2257.57     60.10 o
   1   3  14     1415.76     1434.21     69.52 o
   3   3  14      769.87      720.51     36.12 o
   5   3  14       23.13       11.51     16.69 o
   7   3  14       52.49       41.91     17.48 o
   9   3  14      335.91      396.54     34.79 o
  11   3  14       11.94      104.99     31.85 o
 -22   4  14     4808.24     4588.23    198.56 o
 -20   4  14      400.68      450.62     34.07 o
 -18   4  14     1819.25     1703.22     61.30 o
 -16   4  14     1997.60     1854.57     63.11 o
 -14   4  14      248.02      209.24     58.69 o
 -12   4  14    10666.12    10492.93    199.45 o
 -10   4  14     1821.09     1894.24    126.40 o
  -8   4  14     5651.04     5603.33    215.34 o
  -6   4  14    24164.26    24555.54    790.03 o
  -4   4  14     3774.58     3746.30     77.18 o
  -2   4  14     8087.82     7845.67    222.41 o
   0   4  14    11721.64    12032.15    488.92 o
   2   4  14      126.75      157.47     18.49 o
   4   4  14     3567.76     3684.64     96.20 o
   6   4  14     3507.28     3433.85     92.18 o
   8   4  14     2840.65     2784.76     83.47 o
  10   4  14     6270.41     6201.67    190.25 o
  12   4  14     2196.12     2083.87    137.24 o
 -23   5  14    13817.42    13715.80    610.35 o
 -21   5  14     4222.33     4371.96    261.84 o
 -19   5  14     5786.30     5983.77    157.44 o
 -17   5  14    18374.20    19616.44    473.57 o
 -15   5  14      385.10      426.09     31.56 o
 -13   5  14    14866.12    14377.82    313.91 o
 -11   5  14    14090.22    14674.45    492.08 o
  -9   5  14      390.35      381.27     37.92 o
  -7   5  14    11719.55    12297.26    251.67 o
  -5   5  14     8086.49     7996.23    222.56 o
  -3   5  14      176.21      179.35     17.43 o
  -1   5  14    13003.22    13359.46    339.95 o
   1   5  14     5796.29     5635.78    195.93 o
   3   5  14      654.27      641.57     43.09 o
   5   5  14    10388.06    11151.09    246.65 o
   7   5  14     4528.60     4501.19    130.76 o
   9   5  14     4685.76     4411.62    143.11 o
  11   5  14     7017.71     7429.94    260.15 o
 -22   6  14     6882.17     6412.36    251.47 o
 -20   6  14      243.10      185.57     68.17 o
 -18   6  14    18973.49    20020.66    429.35 o
 -16   6  14    11012.26    11585.39    457.76 o
 -14   6  14     2254.97     2308.40    164.33 o
 -12   6  14    22598.85    23032.24    452.94 o
 -10   6  14     4008.65     3981.75    111.89 o
  -8   6  14     3669.57     3998.57    227.53 o
  -6   6  14     4585.77     4731.84    118.21 o
  -4   6  14        6.27       17.20     19.46 o
  -2   6  14     3645.17     3521.74    120.88 o
   0   6  14     6619.35     7120.50    203.44 o
   2   6  14      694.79      575.44     67.27 o
   4   6  14     1116.88     1191.89     63.12 o
   6   6  14    14503.34    14634.23    433.14 o
   8   6  14     3558.21     3240.27    306.08 o
  10   6  14     2718.46     2544.62    126.08 o
 -21   7  14     1032.76      979.83     74.62 o
 -19   7  14     1884.33     1663.64     88.93 o
 -17   7  14     6610.32     6568.67    214.45 o
 -15   7  14     1359.32     1402.05     56.91 o
 -13   7  14     1599.60     1671.36     74.94 o
 -11   7  14     6220.16     6411.42    172.90 o
  -9   7  14      206.72      225.51     29.89 o
  -7   7  14      253.09      211.21     64.56 o
  -5   7  14       15.43       20.07     23.63 o
  -3   7  14      844.84      782.57     64.11 o
  -1   7  14     3928.71     3676.55    138.21 o
   1   7  14      433.29      494.77     57.33 o
   3   7  14      859.06      964.50     65.91 o
   5   7  14     3458.18     3615.50    192.77 o
   7   7  14     2707.39     2465.04    122.05 o
   9   7  14      146.37       -5.42     52.37 o
  11   7  14      967.61      622.99     81.26 o
 -20   8  14       29.69       40.63     55.98 o
 -18   8  14     1160.47     1075.44    184.64 o
 -16   8  14      331.04      288.07     41.08 o
 -14   8  14     2024.22     1916.33    125.50 o
 -12   8  14      750.04      801.46    167.49 o
 -10   8  14     1269.81     1129.63     64.16 o
  -8   8  14     1342.94     1245.71     83.52 o
  -6   8  14      511.48      542.51     41.48 o
  -4   8  14      583.05      573.79     44.04 o
  -2   8  14      210.23      198.44     41.98 o
   0   8  14      355.57      266.07     42.76 o
   2   8  14       69.91       81.89     42.44 o
   4   8  14      245.60      231.78     52.82 o
   6   8  14       38.14      -12.71     36.57 o
 -17   9  14     9480.86     7669.15    317.82 o
 -15   9  14      894.55      862.26     93.00 o
 -13   9  14     3904.74     3903.51    164.99 o
 -11   9  14     2851.62     2734.25    127.36 o
  -9   9  14      373.05      341.96     37.60 o
  -7   9  14     1643.41     1454.79    160.71 o
  -5   9  14     1917.96     1926.78    101.12 o
  -3   9  14        0.48        7.89     26.45 o
  -1   9  14      984.35      957.96     65.44 o
   1   9  14     3713.90     3516.85    236.11 o
   3   9  14        0.57      -39.87     39.87 o
   5   9  14     5904.97     5556.39    346.71 o
 -14  10  14      322.96      286.22     70.43 o
 -12  10  14     8820.24     7733.25    440.61 o
 -10  10  14     5161.69     5169.95    292.54 o
  -8  10  14      299.06      290.73     55.08 o
  -6  10  14     9814.43     9511.95    533.61 o
  -4  10  14      190.62      278.99     71.33 o
  -2  10  14     4738.77     4607.45    278.99 o
   0  10  14     7793.90     7792.84    422.55 o
 -23   1  15     2801.97     2895.91    137.24 o
 -21   1  15     5187.74     5485.42    321.43 o
 -19   1  15      440.96      445.93     38.82 o
 -17   1  15     2280.66     2403.84    115.57 o
 -15   1  15     5288.33     5090.78    157.16 o
 -13   1  15     6168.50     6029.97    198.18 o
 -11   1  15        6.38      -22.12     31.60 o
  -9   1  15     3875.14     3694.11    232.04 o
  -7   1  15     5108.35     5091.98    142.97 o
  -5   1  15     2361.56     2279.09    180.58 o
  -3   1  15     9934.43     9642.95    249.47 o
  -1   1  15       32.75       36.64     16.91 o
   1   1  15    14905.76    15218.89    565.66 o
   3   1  15    10328.71    10350.30    293.02 o
   5   1  15      795.53      925.76     47.87 o
   7   1  15     9256.11     9567.57    280.07 o
   9   1  15     2157.45     2028.81     82.17 o
  11   1  15      234.53      204.05     50.56 o
 -22   2  15     9719.19     9439.46    285.41 o
 -20   2  15     8801.81     8767.18    204.19 o
 -18   2  15     1097.89     1124.87     53.99 o
 -16   2  15    10499.78    10512.03    564.31 o
 -14   2  15    11006.56    11642.90    308.72 o
 -12   2  15      167.80      240.08     33.41 o
 -10   2  15     3000.40     2954.83     98.64 o
  -8   2  15     5246.08     5699.56    162.52 o
  -6   2  15       16.97       47.86     31.15 o
  -4   2  15    12429.26    12377.49    314.29 o
  -2   2  15     7234.18     7721.55    226.62 o
   0   2  15     5796.02     6067.55    244.23 o
   2   2  15    30873.86    32578.65    776.78 o
   4   2  15     5542.56     5428.53    137.69 o
   6   2  15    10608.05    11276.68    322.58 o
   8   2  15    16063.52    16095.63    524.13 o
  10   2  15     1936.21     1759.26    128.21 o
 -23   3  15      588.00      647.15     55.84 o
 -21   3  15    11150.64    11628.61    320.69 o
 -19   3  15     6205.17     6324.34    154.44 o
 -17   3  15     2976.99     3110.03    162.52 o
 -15   3  15    20478.41    20781.11    644.21 o
 -13   3  15     8906.64     8961.20    242.16 o
 -11   3  15     8351.13     8665.06    228.18 o
  -9   3  15    12393.28    12654.33    315.54 o
  -7   3  15      735.77      667.85     39.72 o
  -5   3  15    10915.67    10677.62    278.86 o
  -3   3  15     7608.66     7519.08    221.19 o
  -1   3  15        0.66       34.16     18.83 o
   1   3  15     5592.28     5837.10    241.07 o
   3   3  15     5394.07     5498.25    208.12 o
   5   3  15      144.96      113.90     23.94 o
   7   3  15     3604.50     3690.05    135.61 o
   9   3  15     7867.98     7656.27    290.96 o
  11   3  15      658.20      686.20     75.84 o
 -22   4  15     1074.10      882.00     68.12 o
 -20   4  15     7138.89     7079.13    224.12 o
 -18   4  15      920.82      870.15     65.01 o
 -16   4  15     4827.53     5154.14    136.45 o
 -14   4  15     8649.56     8750.17    217.30 o
 -12   4  15     1099.89     1198.08     45.12 o
 -10   4  15    11684.94    12249.42    329.55 o
  -8   4  15     2606.11     2512.13     71.32 o
  -6   4  15     2383.52     2330.91    103.38 o
  -4   4  15     8317.61     8097.00    189.72 o
  -2   4  15     1777.13     1830.35     75.97 o
   0   4  15      179.12      164.51     41.98 o
   2   4  15     1169.47     1063.59     55.98 o
   4   4  15        8.99      -13.89     28.44 o
   6   4  15      794.55      710.51     48.51 o
   8   4  15      839.19      738.74     55.08 o
  10   4  15      110.12      182.38     52.37 o
 -23   5  15      966.36      906.50     86.68 o
 -21   5  15      153.91      217.13     40.54 o
 -19   5  15       94.50      103.86     25.97 o
 -17   5  15      371.28      384.50     33.15 o
 -15   5  15      347.55      296.21     29.12 o
 -13   5  15      234.78      273.32     31.60 o
 -11   5  15     4815.39     4956.76    132.33 o
  -9   5  15     1587.14     1584.29    177.87 o
  -7   5  15     1475.92     1517.03     54.76 o
  -5   5  15     3259.31     3334.75     87.09 o
  -3   5  15      319.82      266.88     45.14 o
  -1   5  15      107.60       66.29     22.02 o
   1   5  15     1018.51     1087.95     59.36 o
   3   5  15      606.71      676.71     46.55 o
   5   5  15      130.20      220.46     36.03 o
   7   5  15      489.80      557.08     66.81 o
   9   5  15     1303.49     1104.23     96.61 o
  11   5  15      109.50       75.84     56.88 o
 -22   6  15      682.02      609.45     82.16 o
 -20   6  15     3392.79     2961.83    117.78 o
 -18   6  15        0.21      -18.80     66.36 o
 -16   6  15     2634.36     2533.72     83.76 o
 -14   6  15     3536.46     3441.27    182.84 o
 -12   6  15       63.28       69.30     25.29 o
 -10   6  15     2388.67     2482.24    130.92 o
  -8   6  15     1584.04     1639.33     56.27 o
  -6   6  15      306.11      366.28     43.79 o
  -4   6  15     1961.11     2092.45     85.87 o
  -2   6  15       13.92       35.48     30.28 o
   0   6  15     1800.45     1970.57     85.83 o
   2   6  15     2357.05     2138.52     91.61 o
   4   6  15     2237.11     2369.46    177.87 o
   6   6  15      248.97      285.95     64.56 o
   8   6  15     1527.38     1176.00     75.13 o
  10   6  15     1281.34     1003.11    105.64 o
 -21   7  15     5537.96     5066.12    310.59 o
 -19   7  15     7270.00     6810.44    232.67 o
 -17   7  15     2026.22     2202.11    150.33 o
 -15   7  15     9394.14     9361.14    273.57 o
 -13   7  15     1632.17     1627.20     65.06 o
 -11   7  15    10286.12    10415.08    236.18 o
  -9   7  15     9102.37     9452.71    268.39 o
  -7   7  15        4.20       65.12     52.37 o
  -5   7  15     8526.87     8965.84    347.61 o
  -3   7  15     3006.83     2939.27    117.14 o
  -1   7  15      171.65      172.15     42.89 o
   1   7  15     1643.81     1627.62     78.89 o
   3   7  15     2507.92     2438.30    116.47 o
   5   7  15      274.55      289.26     67.72 o
   7   7  15     3406.50     2732.24    138.47 o
   9   7  15     2568.38     2167.84    162.52 o
 -18   8  15      866.74      727.73     62.30 o
 -16   8  15     6309.84     6361.10    204.10 o
 -14   8  15     7941.48     8349.24    323.57 o
 -12   8  15     1096.27     1050.72     70.83 o
 -10   8  15    19405.57    19572.86    743.53 o
  -8   8  15     8387.81     8441.53    319.17 o
  -6   8  15     1898.46     2084.18    102.93 o
  -4   8  15    16978.96    17202.24    518.72 o
  -2   8  15     4718.29     4675.37    187.70 o
   0   8  15      400.77      433.80     58.69 o
   2   8  15     4329.46     4485.63    191.03 o
   4   8  15     2219.88     2231.02    161.17 o
   6   8  15     1944.70     1881.62    130.02 o
 -15   9  15     1445.88     1396.77    122.79 o
 -13   9  15      236.74      373.80     69.52 o
 -11   9  15     2600.88     2317.72    171.55 o
  -9   9  15     5525.55     5331.00    221.44 o
  -7   9  15      840.02      873.31     63.81 o
  -5   9  15     4487.84     4494.30    186.95 o
  -3   9  15     7269.74     6988.77    290.11 o
  -1   9  15      229.16       49.66     58.69 o
   1   9  15     1581.84     1718.20    127.31 o
   3   9  15     2013.52     1914.13    150.78 o
 -22   0  16     2331.17     2110.05    148.07 o
 -20   0  16     3090.25     3068.92    139.95 o
 -18   0  16     8735.95     8503.42    354.84 o
 -16   0  16       56.29       39.73     41.53 o
 -14   0  16    10046.42    10619.79    370.18 o
 -12   0  16     5923.15     5896.77    258.23 o
 -10   0  16      654.64      698.84     55.98 o
  -8   0  16    15527.17    15919.76    539.93 o
  -6   0  16    19890.10    20656.32    716.89 o
  -4   0  16     1804.15     1919.54    106.54 o
  -2   0  16    12079.95    11910.92    433.39 o
   0   0  16    16959.09    18632.94    641.05 o
   2   0  16      543.38      464.09     46.05 o
   4   0  16    10926.55    11296.06    457.77 o
   6   0  16     5863.33     5917.54    286.22 o
   8   0  16     7585.76     7561.70    413.52 o
  10   0  16    14123.82    13580.37    666.33 o
 -23   1  16     7457.78     6682.29    388.24 o
 -21   1  16       17.63       95.23     31.11 o
 -19   1  16     7228.58     7637.62    208.77 o
 -17   1  16     3361.36     3438.52    232.49 o
 -15   1  16     1910.56     1749.64     69.37 o
 -13   1  16     6571.25     6984.45    197.32 o
 -11   1  16      438.54      476.59     35.39 o
  -9   1  16     1740.48     1891.92     96.61 o
  -7   1  16     8243.54     9286.00    251.42 o
  -5   1  16     4927.04     5327.34    156.95 o
  -3   1  16       42.12       72.79     28.44 o
  -1   1  16     8966.30     9179.54    264.60 o
   1   1  16     2211.00     2214.88     77.18 o
   3   1  16      647.64      670.13    119.18 o
   5   1  16     6731.61     7576.94    356.19 o
   7   1  16      711.22      605.02     77.65 o
   9   1  16     6020.18     6025.60    229.32 o
 -22   2  16       56.98      110.08     31.85 o
 -20   2  16       11.36       52.65     22.16 o
 -18   2  16     2634.82     2426.75    130.92 o
 -16   2  16     1894.13     1774.89    153.94 o
 -14   2  16      578.65      564.82     40.45 o
 -12   2  16     3826.66     3657.81    140.40 o
 -10   2  16      329.68      239.26     31.60 o
  -8   2  16     2276.53     2207.01     84.87 o
  -6   2  16     1918.25     1980.01     75.97 o
  -4   2  16       71.22      115.60     25.16 o
  -2   2  16     2509.31     2368.30     88.94 o
   0   2  16      494.74      475.36     35.43 o
   2   2  16      732.91      647.84     45.62 o
   4   2  16      885.61      753.74     47.87 o
   6   2  16     2162.38     1942.42    181.93 o
   8   2  16       19.87        7.70     22.57 o
  10   2  16     1279.91     1020.27     92.09 o
 -23   3  16     3341.30     3076.15    199.54 o
 -21   3  16       99.92       93.08     24.28 o
 -19   3  16      488.89      465.48     43.34 o
 -17   3  16      449.04      429.90     58.69 o
 -15   3  16     1136.50     1104.86     57.75 o
 -13   3  16       25.03       43.89     34.31 o
 -11   3  16      943.87      792.20    137.24 o
  -9   3  16       61.42       38.52     31.15 o
  -7   3  16      254.39      254.15     30.15 o
  -5   3  16     1663.58     1702.19    165.68 o
  -3   3  16     1332.76     1472.59    141.75 o
  -1   3  16     1082.82     1140.58     64.11 o
   1   3  16     3718.68     3723.64    133.18 o
   3   3  16       10.70       13.55     23.65 o
   5   3  16     1783.67     2003.19    137.24 o
   7   3  16      810.13      779.21     56.37 o
   9   3  16     4217.38     4216.07    169.29 o
 -22   4  16     2119.86     2255.33    114.85 o
 -20   4  16     1740.43     1658.32     76.75 o
 -18   4  16     4054.94     4046.07    291.18 o
 -16   4  16        5.75      -20.39     20.39 o
 -14   4  16     5635.02     5911.51    139.06 o
 -12   4  16     6015.44     6151.77    157.23 o
 -10   4  16      113.77      130.53     30.25 o
  -8   4  16     8905.76     9292.73    199.25 o
  -6   4  16    11171.98    11435.57    249.18 o
  -4   4  16      370.05      371.72     51.46 o
  -2   4  16     4006.65     4228.87    138.21 o
   0   4  16     7415.84     8326.72    378.31 o
   2   4  16      369.54      349.40     38.37 o
   4   4  16     2834.78     2542.76    244.23 o
   6   4  16     2462.92     2327.90    223.01 o
   8   4  16      828.28      880.77     60.95 o
  10   4  16     3838.39     3314.51    217.60 o
 -21   5  16        0.32      -19.27     21.01 o
 -19   5  16     6747.39     6417.22    253.71 o
 -17   5  16     5936.65     5530.79    185.06 o
 -15   5  16       65.91       68.02     46.95 o
 -13   5  16    13698.97    14190.89    301.18 o
 -11   5  16     5620.37     5329.42    145.12 o
  -9   5  16     1963.27     2034.51    111.96 o
  -7   5  16    17272.20    17373.09    985.05 o
  -5   5  16     3016.10     2916.42    113.56 o
  -3   5  16     4504.89     4203.91    181.03 o
  -1   5  16    12111.55    12720.41    362.35 o
   1   5  16      390.21      292.03     36.96 o
   3   5  16     3637.53     3377.16    128.55 o
   5   5  16     8129.40     8612.61    296.24 o
   7   5  16      143.81      121.80     32.10 o
   9   5  16     2459.36     1918.64    137.24 o
 -20   6  16     1036.56      886.85     54.45 o
 -18   6  16     8736.09     8836.39    455.06 o
 -16   6  16     6364.11     6560.29    199.57 o
 -14   6  16     1686.88     1633.08     64.45 o
 -12   6  16    15958.35    16648.47    395.01 o
 -10   6  16     1281.74     1175.74     51.54 o
  -8   6  16     5390.27     5591.10    213.98 o
  -6   6  16     5948.17     6418.88    229.33 o
  -4   6  16     1387.42     1277.45     74.94 o
  -2   6  16     8574.79     8999.43    262.74 o
   0   6  16      788.04      793.05     51.42 o
   2   6  16     1823.86     1793.83     94.16 o
   4   6  16     5048.94     4543.34    271.77 o
   6   6  16     3656.71     3058.57    148.21 o
   8   6  16      123.50      124.60     45.14 o
 -19   7  16     4124.72     3761.44    158.91 o
 -17   7  16     1472.92     1208.67     66.81 o
 -15   7  16       25.01       -1.92     41.53 o
 -13   7  16     2610.36     2589.92    124.42 o
 -11   7  16      554.33      576.53     48.55 o
  -9   7  16      243.21      317.49     60.04 o
  -7   7  16      152.49      146.78     32.50 o
  -5   7  16       21.44       15.17     33.77 o
  -3   7  16     1863.81     1894.63     88.57 o
  -1   7  16      888.57      812.03     69.52 o
   1   7  16       54.73      126.57     46.50 o
   3   7  16     1115.90      937.05     64.80 o
   5   7  16     3880.49     3561.00    213.98 o
 -16   8  16        8.68      -15.35     48.76 o
 -14   8  16      375.05      286.22     54.17 o
 -12   8  16      259.57      164.00     39.44 o
 -10   8  16      119.93      125.27     34.12 o
  -8   8  16     1471.06     1383.86     82.37 o
  -6   8  16      213.54      145.18    101.58 o
  -4   8  16      191.58      175.52     36.58 o
  -2   8  16        5.28       49.09     39.23 o
   2   8  16        0.39        3.61     59.59 o
   4   8  16      272.59      134.53     49.66 o
 -23   1  17     2387.19     2076.65    143.56 o
 -21   1  17     6058.15     5927.53    228.80 o
 -19   1  17       61.73       79.44     28.63 o
 -17   1  17     6577.75     6920.29    213.90 o
 -15   1  17     4847.16     5225.29    162.07 o
 -13   1  17       24.16       -4.36     18.19 o
 -11   1  17     1879.84     1934.48    125.05 o
  -9   1  17      191.82      177.87     47.85 o
  -7   1  17      231.14      240.35     32.05 o
  -5   1  17      266.69      391.85     53.27 o
  -3   1  17        3.82       24.83     20.43 o
  -1   1  17      458.09      445.23     77.65 o
   1   1  17     2615.56     2870.32    107.12 o
   3   1  17     3121.56     3280.88    128.09 o
   5   1  17       98.87       88.13     46.95 o
   7   1  17     4289.81     4490.56    359.80 o
   9   1  17     2065.35     1833.86     92.79 o
 -22   2  17    12387.81    12667.04    410.90 o
 -20   2  17     7333.74     7690.74    287.93 o
 -18   2  17     6633.96     7100.89    198.67 o
 -16   2  17    17965.46    18988.29    848.72 o
 -14   2  17     3096.81     3302.55    111.51 o
 -12   2  17     3564.00     3625.34    127.36 o
 -10   2  17     4969.91     5238.67    192.32 o
  -8   2  17     1249.25     1247.04     61.31 o
  -6   2  17     1174.53     1172.23     85.32 o
  -4   2  17     3877.09     4114.62    137.69 o
  -2   2  17      921.49      833.29     47.87 o
   0   2  17     5572.28     5976.24    188.82 o
   2   2  17    16002.54    16748.47    633.83 o
   4   2  17     2518.29     2281.44    213.98 o
   6   2  17     8890.98    10014.46    336.74 o
   8   2  17    10175.34    10029.55    584.62 o
 -23   3  17     2029.92     1448.24    119.18 o
 -21   3  17     6056.52     5606.44    191.18 o
 -19   3  17     1237.83     1300.54     62.45 o
 -17   3  17     5178.41     5085.14    135.62 o
 -15   3  17     8938.10     9234.78    256.80 o
 -13   3  17      270.04      283.32     32.54 o
 -11   3  17     7949.25     7912.75    255.52 o
  -9   3  17     9036.94     9016.26    391.85 o
  -7   3  17      209.33      272.97     36.57 o
  -5   3  17    10370.46    10403.42    435.64 o
  -3   3  17     3506.95     3610.52    127.21 o
  -1   3  17     2526.51     2735.32    105.02 o
   1   3  17    11844.55    12225.77    360.85 o
   3   3  17     4765.03     4735.55    167.78 o
   5   3  17     1939.36     2009.74     96.16 o
   7   3  17    10169.97    10454.53    364.65 o
   9   3  17     1899.10     1315.51    116.47 o
 -22   4  17      304.81      251.00     70.43 o
 -20   4  17      597.70      523.44     61.85 o
 -18   4  17        4.81       19.00     34.31 o
 -16   4  17      474.96      387.37     31.31 o
 -14   4  17      478.61      410.50     34.56 o
 -12   4  17      266.47      227.78     26.90 o
 -10   4  17     7035.65     7072.37    168.67 o
  -8   4  17     4587.37     4571.48    125.81 o
  -6   4  17     3614.38     3689.13    131.14 o
  -4   4  17    11745.88    12013.17    400.43 o
  -2   4  17      420.03      365.84     38.05 o
   0   4  17     6484.95     6703.53    219.83 o
   2   4  17     3515.87     3413.96    127.17 o
   4   4  17      496.78      312.77     70.88 o
   6   4  17     3280.92     2950.61    138.47 o
   8   4  17      256.80      186.90     61.40 o
 -21   5  17       99.04       42.44     37.92 o
 -19   5  17     1150.43     1154.45     59.59 o
 -17   5  17      342.23      272.16     68.62 o
 -15   5  17        6.23       32.69     22.33 o
 -13   5  17        7.92      -15.95     38.82 o
 -11   5  17      630.54      552.83     38.24 o
  -9   5  17     3631.83     3780.02    143.24 o
  -7   5  17       82.32       51.25     65.01 o
  -5   5  17     1929.72     1683.48     74.69 o
  -3   5  17     1196.40     1194.37     87.13 o
  -1   5  17       73.44       78.48     30.05 o
   1   5  17        8.86      -13.54     27.04 o
   3   5  17      148.60      141.13     35.89 o
   5   5  17       17.55       48.39     40.51 o
   7   5  17      192.09      154.26     41.53 o
 -18   6  17      169.37      102.86     31.60 o
 -16   6  17     1654.98     1584.57    133.18 o
 -14   6  17     5496.58     5876.25    185.84 o
 -12   6  17       66.63       80.17     41.53 o
 -10   6  17     2497.55     2713.06    155.75 o
  -8   6  17      671.53      658.26     49.23 o
  -6   6  17     1124.72     1023.28     61.41 o
  -4   6  17     2561.97     2712.03    113.76 o
  -2   6  17        0.37        7.00     25.73 o
   0   6  17     3077.46     3258.23    143.54 o
   2   6  17     2000.31     1920.03    158.91 o
   4   6  17       21.77       70.43     42.44 o
   6   6  17     1947.16     1648.68    137.24 o
 -17   7  17      978.24      795.45     86.68 o
 -15   7  17     4585.41     4316.72    268.16 o
 -13   7  17      953.20     1039.35     69.27 o
 -11   7  17     6417.57     6329.83    236.15 o
  -9   7  17     8075.10     8095.12    316.97 o
  -7   7  17        0.88        2.71     28.55 o
  -5   7  17    11512.56    11260.78    432.15 o
  -3   7  17     7889.09     8072.06    314.13 o
  -1   7  17      959.74      839.44     66.89 o
   1   7  17     8027.10     8452.86    393.66 o
   3   7  17     1700.43     1559.29    132.72 o
 -22   0  18     1604.37     1321.83    111.06 o
 -20   0  18     4555.31     4379.02    257.32 o
 -18   0  18     9276.61     9140.86    485.75 o
 -16   0  18      728.83      904.70     80.36 o
 -14   0  18    18342.39    19478.05    732.24 o
 -12   0  18     5052.14     5219.61    231.14 o
 -10   0  18     3057.68     3348.82    173.35 o
  -8   0  18    24970.32    25492.20    967.90 o
  -6   0  18     2266.92     2287.92    135.43 o
  -4   0  18     2089.71     2426.07    124.60 o
  -2   0  18     5163.17     5448.94    227.53 o
   0   0  18     3102.14     2911.82    167.03 o
   2   0  18       55.71       87.58     48.76 o
   4   0  18     2415.13     2484.75    166.13 o
   6   0  18      440.12      434.29     70.43 o
   8   0  18     2043.09     2078.45    136.34 o
 -21   1  18       18.34        3.81     34.32 o
 -19   1  18     4833.16     4635.77    233.85 o
 -17   1  18      636.00      667.69     48.84 o
 -15   1  18     4633.24     4614.19    151.82 o
 -13   1  18     5428.86     5583.43    232.95 o
 -11   1  18      140.07      148.90     36.12 o
  -9   1  18     6097.09     6198.51    200.75 o
  -7   1  18     9532.16     9990.48    283.20 o
  -5   1  18       40.97       48.50     25.02 o
  -3   1  18     3364.22     3558.74    121.90 o
  -1   1  18     7736.06     8021.85    233.85 o
   1   1  18      198.60      181.59     29.37 o
   3   1  18     4737.68     4809.20    200.06 o
   5   1  18     3360.96     3293.18    133.96 o
   7   1  18     1018.77      987.49     65.75 o
 -22   2  18       11.68      -11.72     53.72 o
 -20   2  18      710.13      725.34    178.77 o
 -18   2  18      818.22      723.62     54.27 o
 -16   2  18       21.56      -11.29     26.72 o
 -14   2  18      370.41      429.45     43.09 o
 -12   2  18     1242.81     1172.42     77.20 o
 -10   2  18      691.23      716.49     50.61 o
  -8   2  18     1740.16     1646.63    141.75 o
  -6   2  18      726.12      756.54     49.80 o
  -4   2  18      602.86      600.90     47.23 o
  -2   2  18     2707.08     2818.60    206.76 o
   0   2  18      613.38      490.76     45.01 o
   2   2  18     2138.06     2047.02    254.16 o
   4   2  18     1908.72     1890.11     99.09 o
   6   2  18      125.51      167.40     36.88 o
   8   2  18     1014.86     1029.29    104.74 o
 -21   3  18        5.59       -4.55     37.41 o
 -19   3  18      933.26      849.88     51.61 o
 -17   3  18       45.23       30.75     27.18 o
 -15   3  18     2638.92     2666.19    123.85 o
 -13   3  18     1939.29     1988.04     85.29 o
 -11   3  18     2905.19     3095.50    149.43 o
  -9   3  18     4733.08     4503.35    162.48 o
  -7   3  18      579.24      703.07     71.78 o
  -5   3  18       35.85      -22.14     63.65 o
  -3   3  18       66.78      128.43     31.62 o
  -1   3  18       17.97       43.75     25.71 o
   1   3  18      250.25      313.38     83.97 o
   3   3  18      316.53      358.55     47.04 o
   5   3  18      223.72      210.34     42.76 o
   7   3  18       10.26       27.99     40.22 o
 -20   4  18     1149.71      817.31     55.97 o
 -18   4  18     2406.92     2404.34    118.09 o
 -16   4  18      124.10      117.25     28.17 o
 -14   4  18     6778.44     6525.76    208.93 o
 -12   4  18     2201.04     2138.46     76.47 o
 -10   4  18     1312.24     1163.34     53.99 o
  -8   4  18     8374.78     8434.11    270.28 o
  -6   4  18     3002.05     3082.98    122.90 o
  -4   4  18      400.36      318.60     36.89 o
  -2   4  18     3996.85     4043.08    187.80 o
   0   4  18      811.41      891.30     61.40 o
   2   4  18      193.07      204.95     48.30 o
   4   4  18     1982.89     1931.23    102.13 o
   6   4  18       51.10       48.85     45.60 o
 -19   5  18     2883.04     2762.84    128.21 o
 -17   5  18     1574.34     1612.14     73.96 o
 -15   5  18      725.58      776.91     58.69 o
 -13   5  18     7929.88     8075.17    836.53 o
 -11   5  18     2158.41     2527.01    226.63 o
  -9   5  18     1494.94     1377.31     80.44 o
  -7   5  18    14676.14    15811.48    533.78 o
  -5   5  18     1407.85     1339.09     73.29 o
  -3   5  18     9056.23     8936.57    346.99 o
  -1   5  18    12384.65    12756.71    447.19 o
   1   5  18      236.78      273.10     41.98 o
   3   5  18    10665.31    10759.94    779.19 o
   5   5  18     3679.35     3258.53    213.08 o
 -16   6  18       80.11       93.90     54.17 o
 -14   6  18     4841.03     4900.89    292.54 o
 -12   6  18     4387.47     4153.68    176.44 o
 -10   6  18       92.37      118.09     40.51 o
  -8   6  18     4997.39     4949.73    233.85 o
  -6   6  18     3681.26     3326.66    148.53 o
  -4   6  18     3453.82     3471.35    155.41 o
  -2   6  18    12084.91    11093.40    425.83 o
   2   6  18     6373.14     5876.01    362.06 o
 -21   1  19     1825.97     1423.99     85.84 o
 -19   1  19        7.74       59.40     33.62 o
 -17   1  19     3804.90     3593.09    156.71 o
 -15   1  19     6479.12     6409.14    359.35 o
 -13   1  19      105.75       74.88     33.86 o
 -11   1  19     7165.74     7461.00    221.07 o
  -9   1  19      594.71      447.85     55.98 o
  -7   1  19     4222.64     4123.99    157.02 o
  -5   1  19     2766.83     2790.83    113.73 o
  -3   1  19      403.31      447.88     46.55 o
  -1   1  19     4591.97     4674.79    275.83 o
   1   1  19     1391.16     1619.34     83.57 o
   3   1  19       40.11       33.34     32.04 o
   5   1  19      979.80      930.43     66.31 o
 -20   2  19     2036.01     1690.45     96.00 o
 -18   2  19     4890.24     4315.11    191.84 o
 -16   2  19    11265.38    11133.42    770.62 o
 -14   2  19     3131.31     3143.58    135.81 o
 -12   2  19     5155.56     5058.78    203.65 o
 -10   2  19     7041.41     7637.14    238.81 o
  -8   2  19      392.03      430.76     96.16 o
  -6   2  19     6446.26     6567.84    213.32 o
  -4   2  19     2128.10     2191.49    167.94 o
  -2   2  19     3176.08     3272.84    180.58 o
   0   2  19     8571.87     8740.75    466.79 o
   2   2  19     1376.78     1410.25    122.79 o
   4   2  19     1634.38     1623.43     89.27 o
 -19   3  19     1172.02     1158.34    106.99 o
 -17   3  19     8690.25     8470.93    359.35 o
 -15   3  19     5607.05     5370.59    223.12 o
 -13   3  19      742.74      589.13     52.03 o
 -11   3  19    12307.99    13064.60    467.12 o
  -9   3  19     1794.29     1899.42     95.10 o
  -7   3  19     4450.51     4868.62    326.85 o
  -5   3  19     8954.49     9554.85    309.21 o
  -3   3  19     1114.51     1077.46     68.17 o
  -1   3  19     6200.11     6333.52    250.02 o
   1   3  19     6971.98     6553.89    244.35 o
   3   3  19      196.06      201.44     52.82 o
 -18   4  19     2000.15     1997.19    106.54 o
 -16   4  19      318.49      257.20     74.94 o
 -14   4  19      175.37      179.39     55.53 o
 -12   4  19     1005.69     1002.43    195.02 o
 -10   4  19     3699.83     3774.98    168.87 o
  -8   4  19      325.74      288.20     59.59 o
  -6   4  19     2640.69     2642.60    117.42 o
  -4   4  19     9761.73    10395.74    373.71 o
  -2   4  19      390.68      416.15     57.78 o
   0   4  19     5900.12     5772.18    354.84 o
   2   4  19     2323.71     2010.74    153.49 o
 -15   5  19     1163.29     1119.58    100.22 o
 -13   5  19       74.55       87.58     45.14 o
 -11   5  19       61.57      105.64     58.69 o
  -9   5  19      168.87      173.61     34.79 o
  -7   5  19       51.16      132.74     36.64 o
  -5   5  19      110.76       89.48     34.07 o
  -3   5  19      900.19      764.75     93.90 o
  -1   5  19      119.01       35.21     45.14 o
 -18   0  20     4289.46     3928.47    247.39 o
 -16   0  20        5.93      153.49     65.01 o
 -14   0  20     8962.20     8961.18    474.92 o
 -12   0  20     3336.59     3829.16    233.85 o
 -10   0  20     8737.54     8328.26    447.83 o
  -6   0  20       49.43      169.74     60.49 o
  -4   0  20     7285.22     7754.92    387.34 o
  -2   0  20     7687.39     7690.82    376.51 o
   0   0  20     1569.04     1488.87    126.40 o
 -17   1  20       55.66      -13.13     40.54 o
 -15   1  20     5625.84     5842.98    225.20 o
 -13   1  20     5317.14     5246.49    338.13 o
 -11   1  20      325.36      301.53     69.97 o
  -9   1  20    14455.33    15427.34    521.04 o
  -7   1  20     4480.29     4370.33    188.02 o
  -5   1  20      591.74      589.14     49.66 o
  -3   1  20     7323.16     7110.79    284.05 o
  -1   1  20     1934.46     1639.84     89.62 o
   1   1  20     3433.23     2908.21    214.89 o
 -16   2  20     1073.75     1024.78    101.12 o
 -14   2  20      175.47       45.10     27.77 o
 -12   2  20       43.64      130.06     40.51 o
 -10   2  20      427.80      319.51     41.53 o
  -8   2  20       20.34      -20.55     54.17 o
  -6   2  20       27.52       61.77    133.63 o
  -4   2  20       19.29       59.56     33.36 o
  -2   2  20      936.68      701.13     60.03 o
   0   2  20        1.82       58.69     42.44 o
 -17   3  20      267.72       83.07     73.13 o
 -15   3  20      204.46      203.15     50.56 o
 -13   3  20      461.46      550.76     78.55 o
 -11   3  20        0.62       -6.16     27.32 o
  -9   3  20     1923.19     1624.16     91.33 o
  -7   3  20     2706.41     2632.56    284.86 o
  -5   3  20      236.44      237.46     53.27 o
  -3   3  20      979.81      750.30     86.68 o
 
